# Supplementary material for: The protein regulator ArgR and the sRNA derived from the 3’-UTR region of its gene, ArgX, both regulate the arginine deiminase pathway in Lactococcus lactis
Source: PLoS One. 2019 Jun 20;14(6):e0218508. doi: 10.1371/journal.pone.0218508 (PMC6586332; doi:10.1371/journal.pone.0218508)
Supplement: S1 Table — (XLSX) [file pone.0218508.s001.xlsx]

## Sheet: Sheet1
	Oligonucleotide name	Sequence
	ArgX Northern probe	GTCACGGGAGTGTGACTTGAATCAAAGGGGTTTATGAAG
	ArgR Northern probe	TCAGTCCGGCTATCGCGTTCGTCATCTAAAGCATTTG
	5S Northern probe	CGTAGATGGACTTAACTTCTGTGTTCGACATGGGAACAGGTG
	KO ArgX A XbaI fw	TACTGTCTAGATCAATGAAACATCAGAGAAC
	KO ArgX B PstI rv	TACTGCTGCAGCTTAAATGAACCTTAATTTCGT
	KO ArgX C PstI fw	TACTGCTGCAGGATTCAAGTCACACTCCCGTGACT
	KO ArgX D XhoI rv	TACTGCTCGAGGAATTGAAGATGTCACTTCAG
	cPCR KO ArgX fw	GATACCTTGCTTGTTATTTG
	cPCR KO ArgX rv	CTGACAGTATTGTTAGTGCT
	ArgX compl EcoRI fw	TACTGGAATTCCTGTAGGTGCTTTAGTTGTC
	ArgX compl BamHI rv	TACTGGGATCCCTTAGCCAAACTTCAACAAAC
	cPCR pSEUDO plasmid fw	ACTCGCAATTAAGCGAGTTGG
	cPCR pSEUDO plasmid rv	TGACCATGATTACGCCAAGCG
	cPCR pSEUDO_10 integration fw	AAGCGGCCGCAGCATTCGTTGAACCTTTCATCATGCC
	cPCR pSEUDO_10 integration rv	GCTCTAGACAATTGCTCCCATGCTTGATTCC
	pIL253 fw	CAGTTGGTAGCTTAUCATCGGAGCTCCGATGA
	pIL253 rv	CAGCAAGAACGACCUGCAGCCAAGCTTATCGATTCTAG
	Arc ParcA fw	CAGGTCGTTCTTGCUGATGAGAGATTTTTTTG
	Arc 5’UTR rv	CAGCTCTTCTCCTTUTGACATTTTTTATACCCCTTTGATT
	Gfp_sfDSM fw	GTCAAAAGGAGAAGAGCUGTTCACAGGTGTTGTG
	Gfp_sfDSM rv	GATAAGCTACCAACUGGTAATGGTAGCGA
	cPCR pIL253 fw	CGCCTTCTCTGTCGCTATCTG
	cPCR pIL253 rv	CCCGATTACATGGATTGGATTAG
	NZ9000, PArgX with mutated -10 promoter sequence (-10 mut)	T*T*A*A*A*CGAAATTAAGGTTCATTTAAGCGTTTACATTGCATCGCATATTACTCCCTAAATAATTTCTTCATAAACCC
	pSEUDO_sfGFP fw	ATAGATCTCGAGUACTGATTAAC
	pSEUDO_sfGFP rv	ATCTAAGCTTGUCGACCGCGGCAT
	PArgX fw	ACAAGCTTAGAUCTGTAGGTGCTTTAGTTGTC
	PArgX rv	ACTCGAGATCTAUAATATGAGTATAAATGTAAACG
	PArgX -10 mut	ACTCGAGATCTAUAATATGCGATGCAATGTAAACG
	cPCR pSEUDO_sfGFP fw	ACTCGCAATTAAGCGAGTTGG
	cPCR pSEUDO_sfGFP rv	TGACCATGATTACGCCAAGCG
	pNZ8048 sRNAs fw	GAAATCATTGTAUCTAACAAACTTCAG
	pNZ8048 sRNAs rv	CAGCACGTGTTGCUTTGATTGATAGCCAAAAAG
	ArgX fw	GATACAATGATTUCACTCCCTAAATAATTTCTTC
	ArgX rv	AAGCAACACGTGCUGCTTAGCCAAACTTCAACAAAC
	ArgRX fw	GATACAATGATTUCATGAAAAGAGATAAAAGATTAG
	ArgRX rv	AAGCAACACGTGCUGCTTAGCCAAACTTCAACAAAC
	ArgRXmut fw	GATACAATGATTUCAAGAAAAGAGATAAAAGATTAG
	ArgRXmut rv	AAGCAACACGTGCUGCTTAGCCAAACTTCAACAAAC
	cPCR pNZ8048 fw	GCGAGCATAATAAACGGCTCTG
	cPCR pNZ8048 rv	GATAGCCAAAAAGCAGCAGTTG
	recT BamHI fw	CACGAGGATCCAGCTCCAAGATCTAGTCTTATAAC
	recT XhoI rv	GAACATGCTGAAGAGCATCTC
	pGHost cPCR fw	GGGTAACGCCAGGGTTTTC
	pGHost cPCR rv	CCGAAATAGAAGGGCGCTG
