# Supplementary material for: The protein regulator ArgR and the sRNA derived from the 3’-UTR region of its gene, ArgX, both regulate the arginine deiminase pathway in Lactococcus lactis
Source: PLoS One. 2019 Jun 20;14(6):e0218508. doi: 10.1371/journal.pone.0218508 (PMC6586332; doi:10.1371/journal.pone.0218508)
Supplement: S2 Table — (XLSX) [file pone.0218508.s002.xlsx]

## Sheet: Sheet1
	RKPM										Factors			Contrasts		Class
	key	W23	X24	Y25	Z26	AA27	BB28	CC29	DD30
	LLMGnc_001	0	0	0	0	29.7	10.6	0	0		Experiment	Strain		NZ9000_dArgX_exp-NZ9000_exp		GeneID	Color	Group
	LLMGnc_002	289.5	179.2	0	277.9	441.8	195	0	0		W23	NZ9000_exp		NZ9000_dArgX_stat-NZ9000_stat		llmg_2307	yellow	arc
	LLMGnc_003	2007.6	372.5	325.8	0	1138.6	1525.7	797.3	2502.7		X24	NZ9000_exp				llmg_2308	yellow	arc
	LLMGnc_004	4.62009e+06	5.3644e+06	1.69755e+08	1.52419e+08	4.54487e+06	5.49153e+06	2.01155e+08	2.13464e+08		Y25	NZ9000_stat				llmg_2309	yellow	arc
	LLMGnc_005	1928.7	438.1	71155.7	121221	1170.8	1287.9	87072.7	137009		Z26	NZ9000_stat				llmg_2310	yellow	arc
	LLMGnc_006	423.6	46.7	4191.8	7504	242.6	515.3	5897.4	7311.2		AA27	NZ9000_dArgX_exp				llmg_2311	yellow	arc
	LLMGnc_007	59.4	29.2	0	0	211.6	2.6	0	0		BB28	NZ9000_dArgX_exp				llmg_2312	yellow	arc
	LLMGnc_008	1826.8	45.3	119.7	1162.2	38.4	195.9	169.4	1015.2		CC29	NZ9000_dArgX_stat				llmg_2313	yellow	arc
	LLMGnc_009	614.6	663.5	468.1	0	352.7	483.1	1590.5	0		DD30	NZ9000_dArgX_stat				llmg_0138	blue	arg
	LLMGnc_010	17106.1	13756.7	44897	40066.8	8065.6	15526.7	26985.4	17975.1							llmg_0139	blue	arg
	LLMGnc_011	0	0	29.3	0	0	0	0	0							llmg_0535	blue	arg
	LLMGnc_012	897.3	500.3	851.1	1849.5	321.8	106.8	5003	2463.3							llmg_0536	blue	arg
	LLMGnc_013	480.5	362.2	585.2	485.1	622.5	627.8	1072.1	2573.5							llmg_1754	blue	arg
	LLMGnc_014	22.9	83	127.7	697.3	45.8	101.5	190	0							llmg_1755	blue	arg
	LLMGnc_015	1739.4	467.3	1990.8	636.7	1516.1	795.1	1667	5674.3							llmg_1756	blue	arg
	LLMGnc_016	0	0	0	0	0	0	0	0							llmg_1757	blue	arg
	LLMGnc_017	24.6	0	907	0	0	26	446.2	369.9							llmg_1758	blue	arg
	LLMGnc_018	0	0	0	0	48.3	0	0	0							llmg_1978	blue	arg
	LLMGnc_019	0	0	0	0	0	0	0	0							llmg_1979	blue	arg
	LLMGnc_020	0	0	5.3	318.4	97.8	39.3	402.8	0
	LLMGnc_021	0	85.4	43.9	0	0	0	0	0
	LLMGnc_022	35.7	92.9	0	0	0	37.1	0	0
	LLMGnc_023	309.8	0	47.9	0	0	22.1	210.7	0
	LLMGnc_024	0	0	0	0	0	0	0	0
	LLMGnc_025	26.3	5.2	25.3	85.9	3.7	60.9	22.7	0
	LLMGnc_026	0	0	0	0	0	10.6	0	0
	LLMGnc_027	44.1	43.4	33.2	0	101.5	0	0	0
	LLMGnc_028	0	0	0	0	26	0	0	0
	LLMGnc_029	306.5	1881.5	1927	3870.8	595.3	697.6	3193.5	6799.7
	LLMGnc_030	0	0	0	0	0	0	0	0
	LLMGnc_031	0	0	0	0	0	0	0	0
	LLMGnc_032	161.3	270.2	147.6	0	70.5	11	0	204.6
	LLMGnc_033	0	0	0	0	0	0	0	0
	LLMGnc_034	0	0	0	0	0	0	0	0
	LLMGnc_035	2222.4	2530.8	267.3	3602.9	3683.2	2946.4	278.9	0
	LLMGnc_036	0	0	0	0	0	0	0	0
	LLMGnc_037	0	0	0	252.7	0	0	95	0
	LLMGnc_038	0	0	0	0	48.3	0	0	0
	LLMGnc_039	62965.2	48566.1	505068	427061	67875	45063.3	524055	462639
	LLMGnc_040	0	0	0	0	0	0	0	0
	LLMGnc_041	1630.7	1725	2377.8	2562	1190.6	1357.6	90.9	2345.3
	LLMGnc_042	85.7	176.8	85.1	0	80.4	75	0	0
	LLMGnc_043	8384.6	9597.6	2359.2	4138.6	21381.2	10558.2	3108.8	1086.1
	LLMGnc_044	0	0	0	0	0	0	0	0
	LLMGnc_045	22.9	44.8	0	394.1	0	70.6	307.8	0
	LLMGnc_046	0	19.3	122.3	0	107.7	192.8	824.2	0
	LLMGnc_047	3272.5	857.8	13986.4	20051.1	5563.1	449.2	11199.9	19053.3
	LLMGnc_048	123.1	46.7	111.7	0	0	104.1	0	0
	LLMGnc_049	0	14.6	0	0	0	0	0	0
	LLMGnc_050	354.8	252.3	0	0	142.3	242.7	0	0
	LLMGnc_051	39	94.3	0	0	226.5	244.9	0	0
	LLMGnc_052	0	0	0	0	22.3	0	0	0
	LLMGnc_053	0	0	0	0	0	0	0	0
	LLMGnc_054	0	35.4	39.9	1970.7	332.9	578.4	3645.8	3454.9
	LLMGnc_055	11041.6	7681.2	11640.5	9944.7	12241.3	10976.9	25971.2	14339.2
	LLMGnc_056	279.3	229.2	117	707.4	21	163.7	72.3	0
	LLMGnc_057	11741.9	15450.6	15627.5	11986.2	8198	18560.1	4463.8	3431.3
	LLMGnc_058	0	193.8	0	0	814.4	304	359.4	0
	LLMGnc_059	991089	2.72274e+06	2.56106e+07	1.64329e+07	2.92798e+06	2.07147e+06	2.7273e+07	2.60935e+07
	LLMGnc_060	963.5	169.3	4550.9	2026.3	366.3	266.1	4216	9412.5
	LLMGnc_061	41626.5	25247.2	481731	535447	31148.5	33457.2	529405	483975
	LLMGnc_062	435.5	92	2818	4113.3	261.1	219.3	2315.6	3218.8
	LLMGnc_063	8921.1	2209.7	93535	102075	10440.6	2171.2	73685.3	121615
	LLMGnc_064	216918	167089	1.95315e+06	2.29322e+06	263215	428062	3.08286e+06	3.39433e+06
	LLMGnc_065	4985.6	3092.5	35770	57869.3	12568.1	4776.6	40688.9	63282.8
	LLMGnc_066	1095.9	1016.7	45.2	0	2693.1	1353.6	0	0
	LLMGnc_067	0	7.1	349.8	106.1	0	4.4	952.3	440.7
	LLMGnc_068	0	0	93.1	0	0	25.1	0	0
	LLMGnc_069	78.1	387.1	670.3	0	0	152.7	0	251.8
	LLMGnc_070	5.1	0	0	0	0	45.4	12.4	0
	LLMGnc_071	0	0	0	0	0	0	0	0
	LLMGnc_072	17814.9	15117.2	6560.3	15498.2	17295.8	15444.2	2672.9	2494.8
	LLMGnc_073	3695.2	3855.4	36516.1	45387.9	1639.9	5861.5	43983.5	49132.5
	LLMGnc_074	2975416	4.23013e+06	7.05109e+07	5.38404e+07	2.79176e+06	4.71354e+06	9.54528e+07	1.4864e+08
	LLMGnc_075	2151.1	849.3	12704.4	14765.5	3034.7	3139.2	13009.4	10183.8
	LLMGnc_076	115.4	184.4	2566.7	2122.3	271	231.6	1528.6	3848.4
	LLMGnc_077	747	416.4	52667.6	43442.4	407.2	300	51151.3	47582.1
	LLMGnc_078	70.5	147.6	8935.5	12617.8	79.2	52.5	11170.9	6799.7
	LLMGnc_079	421.1	165.5	57.2	217.3	269.8	29.1	0	0
	LLMGnc_080	359.1	1234.1	2399.1	1930.3	1922	863	1330.3	236.1
	LLMGnc_081	79.8	353.7	1066.6	2622.6	396	1164.8	423.5	1353.6
	LLMGnc_082	11843.8	4107.7	4460.4	3299.7	2591.6	8335.8	2212.3	4485.9
	LLMGnc_083	4006.8	7166.2	20448.4	18823.2	3493.8	8137.7	36384.1	20469.9
	LLMGnc_084	88.3	25.9	26.6	0	368.8	63.5	55.8	157.4
	LLMGnc_085	0	0	0	0	0	0	0	0
	LLMGnc_086	0	0	0	0	0	0	0	0
	LLMGnc_087	275.9	589	0	242.6	206.7	539.6	0	0
	LLMGnc_088	216.5	111.8	17.3	0	16.1	170.3	0	0
	LLMGnc_089	0	0	0	0	0	5.3	0	0
	LLMGnc_090	0	0	0	0	0	0	0	0
	LLMGnc_091	34	24.5	0	0	0	11.9	0	0
	LLMGnc_092	145.2	289.1	465.5	0	503.7	747.9	74.4	0
	LLMGnc_093	0	0	0	0	0	5.3	0	0
	LLMGnc_094	6454.2	1573.1	224040	253448	1941.8	2776.6	221599	235140
	LLMGnc_095	0	235.8	720.8	313.3	0	224.6	0	0
	LLMGnc_096	1.7	48.6	0	0	0	35.7	0	0
	LLMGnc_097	0	86.8	280.6	232.4	0	52.9	394.5	495.8
	LLMGnc_098	0	325.8	3718.4	3522.1	0	507	4205.6	5682.2
	LLMGnc_099	151.1	269.3	2298	2486.2	58.2	442.1	3160.4	4926.6
	LLMGnc_100	6449.1	3816.8	33210	32684.1	5621.3	2503	36660.9	54987.8
	LLMGnc_101	0	0	0	343.6	0	0	0	535.2
	LLMGnc_102	727.5	919.1	1811.3	2971.3	919.6	485.8	1423.2	2510.5
	LLMGnc_103	9998.3	6111.4	126401	179566	30261.1	13848.8	205849	307828
	LLMGnc_104	0	0	502.7	1308.8	42.1	0	894.4	369.9
	LLMGnc_105	917.7	189.1	414.9	111.2	555.7	380.8	442	1180.5
	LLMGnc_106	41953.3	102524	169123	121009	54242.6	112207	232491	185858
	LLMGnc_107	42.4	30.2	281.9	0	7.4	61.3	49.6	0
	LLMGnc_108	3785.2	2370.5	86571.7	40546.9	3537.1	2636.7	77488.1	52807.8
	LLMGnc_109	3115.4	5576.2	21082.7	21107.2	6524.8	2720.5	22800.5	23090.6
	LLMGnc_110	3309.8	2787.8	940.2	202.1	1101.5	5120.3	365.6	228.2
	LLMGnc_111	4314.1	1728.7	83739.1	59673.3	3354	1935.2	98625.7	55365.6
	LLMGnc_112	11478.8	13366.3	50870.9	51264.7	11731.4	8472.6	61027.1	62598.1
	LLMGnc_113	476.2	854.5	750.1	0	1196.8	1467	107.4	0
	LLMGnc_114	15350.6	12318	24265.1	22001.6	12080.4	4277.6	26155.1	22343
	LLMGnc_115	10992.4	5503.5	32719.2	16286.5	8495	6760.3	64644	64510.5
	LLMGnc_116	0	0	0	0	0	0	0	0
	LLMGnc_117	9992.4	12810.3	47756.3	32669	11518.6	2913.8	22674.5	20249.6
	LLMGnc_118	1163.8	620.1	182.2	783.2	352.7	1687.2	297.5	220.4
	LLMGnc_119	0	0	0	0	68.1	0	0	0
	LLMGnc_120	550.1	1173.2	2040	2122.3	0	964.1	7473.5	1786.5
	LLMGnc_121	0	0	0	0	148.5	11.5	0	0
	LLMGnc_122	0	0	0	0	0	0	47.5	0
	LLMGnc_123	0	0	0	0	0	34.9	0	0
	LLMGnc_124	0	0	0	0	0	65.3	0	0
	LLMGnc_125	0	91	0	0	76.7	157.5	0	2258.7
	LLMGnc_126	7016.1	3476.3	2371.2	10733	4179.5	6658.8	8467	1668.4
	LLMGnc_127	488.1	120.2	79.8	0	53.2	260.8	0	283.3
	LLMGnc_128	89.1	73.6	0	0	0	0	0	0
	LLMGnc_129	4061.1	3343.8	7012.5	7685.9	3841.6	3257.9	8690.1	11081
	LLMGnc_130	145.2	137.2	3234.3	2531.7	205.4	176.5	3493	6343.2
	LLMGnc_131	180.8	25.9	0	0	0	24.3	0	0
	LLMGnc_132	60.3	0	474.8	0	0	64.9	99.2	0
	LLMGnc_133	55.2	0	0	0	0	0	0	0
	LLMGnc_134	0	0	0	0	0	0	0	393.5
	LLMGnc_135	0	0	0	0	0	7.5	0	0
	LLMGnc_136	0	0	0	0	0	0	0	0
	LLMGnc_137	485.6	243.8	59.8	0	203	217.1	0	0
	LLMGnc_138	40989.8	27975.6	32095.5	22992.1	42449.3	24945.8	35654.9	31527.3
	LLMGnc_139	2043.3	1370.8	2941.7	6033.5	3788.4	2098	5924.2	4399.3
	LLMGnc_140	1687.6	581.4	780.6	859	1014.9	631.4	1464.5	2124.9
	LLMGnc_141	80.6	56.1	85.1	0	39.6	748.3	590.8	0
	LLMGnc_142	153.7	182	0	0	315.6	150	0	0
	LLMGnc_143	0	0	0	0	0	0	0	0
	LLMGnc_144	15121.4	17080.7	14147.4	21375	10564.4	12129.4	12148	7720.5
	LLMGnc_145	110.4	151.4	73.1	96	233.9	71.5	309.8	133.8
	LLMGnc_146	0	147.6	50.5	0	232.7	45.4	26.9	354.2
	LLMGnc_147	478.8	578.1	7867.6	8469.2	180.7	649.5	11798.9	7571
	LLMGnc_148	10129.9	7531.7	9210.8	8838.1	6419.6	7655	35396.7	28442.2
	LLMGnc_149	2118	1347.7	29769.5	32158.6	3069.3	1610	14331.4	20658.8
	LLMGnc_150	211.4	88.2	137	106.1	157.2	284.1	0	0
	LLMGnc_151	90	118.8	43.9	45.5	2.5	37.5	0	63
	LLMGnc_152	11359.9	7591.6	33249.9	34654.9	8006.2	7258.8	54342.7	76953
	LLMGnc_153	2341.3	1463.2	82559.5	62164.5	2336.6	3104.4	91055.2	87089.6
	LLMGnc_154	19850.6	8141	562761	537893	17495	16102.1	596340	567924
	LLMGnc_155	562	117.9	812.6	267.8	27.2	203.4	268.5	0
	LLMGnc_156	0	189.6	426.9	2764.1	169.6	0	2009.9	0
	LLMGnc_157	5677.4	2140.9	22254.4	24861.8	5076.7	2288.1	14009.1	32416.6
	LLMGnc_158	205.4	87.7	33469.3	47151.4	143.6	32.6	29945.5	56727.1
	LLMGnc_159	871.8	839.4	2069.3	1450.3	460.4	890.8	4160.2	7452.9
	LLMGnc_160	2961.8	1190.2	39791.6	31562.3	1231.4	3621	45681.5	42679.1
	LLMGnc_161	1856.5	183.9	28488.9	33775.6	398.5	581.1	19621.5	25003
	LLMGnc_162	544.1	650.7	5306.3	6094.2	274.8	326.9	12953.6	15086.8
	LLMGnc_163	0	200.9	0	237.5	0	72.8	0	0
	LLMGnc_164	39329.4	27519.6	52033.2	29121.6	22393.6	22377.5	63786.8	55082.3
	LLMGnc_165	0	29.7	0	0	0	10.1	0	0
	LLMGnc_166	33.1	0	0	0	0	99.7	0	0
	LLMGnc_167	102.7	0	2009.5	2592.3	38.4	24.3	1369.5	1267.1
	LLMGnc_168	1120.5	1404.3	888.4	131.4	920.8	1017	12.4	857.8
	LLMGnc_169	0	126.8	0	0	316.8	55.6	0	0
	LLMGnc_170	79.8	23.6	0	0	11.1	62.2	0	0
	LLMGnc_171	17	34.4	2014.8	894.4	78	52.9	8838.8	6846.9
	LLMGnc_172	224.1	53.3	15013.1	10849.2	144.8	0	353.2	251.8
	LLMGnc_173	0	0	184.9	0	0	0	427.6	0
	LLMGnc_174	0	0	0	0	0	0.9	0	0
	LLMGnc_175	1766.6	1514.6	110.4	0	1456.7	922.6	0	1526.8
	LLMGnc_176	1052.6	184.9	4761	5932.5	1194.3	243.5	2431.3	5627.1
	LLMGnc_177	420.2	704	3178.4	3911.2	206.7	249.3	1233.2	2825.3
	LLMGnc_178	922.8	122.1	0	0	560.6	289	0	0
	LLMGnc_179	306.5	121.2	39.9	318.4	18.6	123.5	822.1	2038.3
	LLMGnc_180	0	0	0	0	0	0	0	0
	LLMGnc_181	0	0	0	0	0	0	0	0
	LLMGnc_182	0	21.7	0	0	0	94.9	0	0
	LLMGnc_183	0	0	0	0	116.3	18.5	0	0
	LLMGnc_184	322.6	0	1311.3	2097.1	27.2	102.8	2263.9	1101.8
	LLMGnc_185	45.8	0	0	0	0	0	74.4	0
	LLMGnc_186	23.8	17	55.9	1288.6	47	37.5	1041.1	1251.3
	as-arcC2	0	0	0	0	0	0	0	0
	as-bglS	0	0	0	0	0	0	0	0
	as-cadD	0	0	0	0	74.3	60.4	0	0
	as-cstA	0	14.6	0	0	0	0	0	0
	as-dapD	0	0	0	0	0	0	0	0
	as-dinF	219	491.8	477.4	591.2	1957.9	99.7	0	1747.1
	as-fer	1361.6	2569.5	704.8	0	1201.7	1748.5	249.9	487.9
	as-glpD	448.2	320.7	300.6	0	235.1	69.7	0	0
	as-hly	0	0	0	0	0	68.8	0	0
	as-llmg_0069	0	0	0	0	0	0	0	0
	as-llmg_0097	518.7	1.9	0	0	0	16.8	0	0
	as-llmg_0558	0	0	0	0	0	67.5	0	0
	as-llmg_0626	0	0	0	0	311.9	45	0	0
	as-llmg_1052	0	0	0	0	0	0	0	0
	as-llmg_1070	0	0	0	0	0	0	0	0
	as-llmg_1077	17.8	0	0	0	0	26.5	0	0
	as-llmg_1129	0	0	0	0	0	0	0	0
	as-llmg_1151	0	0	0	0	45.8	0	0	0
	as-llmg_1252	0	0	0	0	0	0	0	0
	as-llmg_1269	2061.1	1271.3	23307.6	33184.4	5927	3380.1	37600.7	55546.6
	as-llmg_1347	46056.9	13576.1	219779	244110	51539.6	24542	286479	490570
	as-llmg_1354	50.1	75.9	113	0	262.4	32.6	39.2	0
	as-llmg_1421	0	0	0	0	0	0	0	0
	as-llmg_1540	0	0	0	0	0	0	0	0
	as-llmg_1727	90	103.7	194.2	0	0	98.8	0	0
	as-llmg_1812	0	0	0	0	0	52.5	0	0
	as-llmg_2290	0	0	0	0	0	0	0	0
	as-llmg_2480	0	0	0	0	0	0	0	0
	as-llmg_pseudo_48	3346.3	552.7	255.3	955.1	449.3	1234.5	72.3	0
	as-mleR	109.5	0	0	283	0	7.5	0	0
	as-oxlT	0	17.4	0	0	0	42.4	0	0
	as-phnC	0	0	0	0	0	0	0	0
	as-ppa	0	0	0	0	0	0	0	0
	as-ppia	0	0	0	0	0	0	0	0
	as-ps101	44.1	34	311.2	515.4	84.2	14.6	177.6	244
	as-ps108	0	0	0	0	27.2	50.3	0	0
	as-ps118	3415.1	1513.7	5681.3	2845	3101.5	2837	5860.2	4060.9
	as-ps130	0	0	0	0	0	0	0	0
	as-ps201	0	0	0	0	60.6	53.8	0	0
	as-ps205	0	0	0	0	86.6	0	0	0
	as-ps301	0	0	0	0	0	0	0	0
	as-ps302	10982.2	5440.4	104152	114485	14974	9117.2	122021	131760
	as-ps305	758.9	119.8	13680.6	9075.6	28.5	0	7349.5	9349.6
	as-ps313	50.1	0	2985.6	2824.7	70.5	149.6	1733.1	4226.2
	as-ps356	343.8	0	493.4	80.9	0	76.8	731.2	0
	as-ps401	7148.6	4466.1	3803.5	4194.2	3118.8	4001.4	169.4	157.4
	as-ps413	101.9	292.4	1005.4	763	509.9	377.7	446.2	1306.4
	as-ps434	826.8	1793.3	26482.1	21713.6	935.6	1670	34496.1	30244.5
	as-ps437	0	0	0	0	0	0	0	0
	as-ps501A	1329.4	1277.9	522.6	444.7	824.3	1485.1	1088.6	0
	as-ps501B	0	15.6	0	0	44.6	69.3	0	0
	as-ps508	754.7	285.8	702.2	505.3	1420.8	918.6	1204.3	362
	as-ps601	1000	1095.9	867.1	288	1143.6	1111	163.2	1652.7
	as-ps602	0	0	0	0	0	0	0	0
	as-ps614	0	505.5	167.6	262.8	0	139.9	0	0
	as-rpmH	0	0	0	0	0	0	0	0
	as-tnp1675	2131.6	837	6898.1	14725	1716.6	904	12846.2	21201.8
	as-tnp904	0	0	0	0	0	17.2	0	0
	as-tnp905	273.3	152.8	174.2	0	81.7	184.9	526.7	0
	llmg_0001	7819.6	8199.9	4419.5	3939.8	9145.8	9216.1	2115	1420.3
	llmg_0002	4663.9	4803.9	2219.3	3185	5433.9	5029.2	11157.4	8987
	llmg_0003	857.9	1110.6	862.6	902.9	1092	972.4	692.4	720.2
	llmg_0004	1698.9	1932.7	1985.8	2161.9	1731.8	1711.7	2375.2	2108.9
	llmg_0005	2813.6	2645.1	13234.7	10400.4	2365	1923.7	23695.5	27508.1
	llmg_0006	103.1	36.5	100.4	0	4.7	149.2	150.3	82.6
	llmg_0007	11197.5	15029.8	4368	4994.4	16543.7	10253.9	20916.4	23092.6
	llmg_0008	926.7	612.4	89.5	255.2	228.4	458.8	361.9	110.4
	llmg_0009	207.5	89.2	182.5	0	29.4	19.4	51.7	612.6
	llmg_0010	0	213.1	0	975.6	0	10.2	0	227.7
	llmg_0011	261.8	362.4	64.4	167	734.1	513.8	329.3	36
	llmg_0012	1212.9	1187.1	1082.8	1246.7	572.8	1251.9	590.6	1912.2
	llmg_0013	2251.7	1810	1222	1294.6	1965.7	2184.5	1590.4	1464.1
	llmg_0015	4382.5	6427.9	3284.8	1349.7	4560.2	6476.4	2548.4	4763.3
	llmg_0016	8893.3	7496.1	11055.7	9058.8	5732.7	11770	7018.8	5729.4
	llmg_0017	4788.7	2237.9	3629.9	4588.6	4521.6	2876.2	4394.1	3248.2
	llmg_0018	1019	737.2	508.8	349.9	1262.5	824.5	192	26.6
	llmg_0019	1546.3	1680.8	644.7	827.3	957	1587.5	315	260.6
	llmg_0020	5463.8	6314.8	3452.1	3057.6	7006.1	5536.4	1551.9	3036.9
	llmg_0021	27770.1	44193	27719.8	22123.3	38104.4	31602.4	82411.5	75386.1
	llmg_0022	5.8	7.8	89.9	34.4	6.1	8.2	74.8	0
	llmg_0023	7.7	0	48.3	39	0	9.8	6.5	0
	llmg_0024	0	24.3	131.5	37.8	0	10.7	27	0
	llmg_0025	0	0	57	0	0	0	36.3	0
	llmg_0026	0	0	141	0	0	70.6	0	0
	llmg_0027	0	0	12	0	0	104.3	42.7	0
	llmg_0028	44.1	7.9	0	0	0	86.2	0	57.7
	llmg_0029	49.2	47.6	11.5	649.8	0	2.2	37.6	0
	llmg_0030	12.4	24	51.9	0	15.8	3.4	9.6	0
	llmg_0031	0	25.3	128.1	0	25.2	15.1	31	0
	llmg_0032	0	57.4	0	0	0	11.1	9.3	0
	llmg_0033	0	0	0	0	0	0	74.5	0
	llmg_0034	0	0	0	0	0	0	174.7	0
	llmg_0035	0	0	0	0	0	0	0	121.2
	llmg_0036	0	0	0	0	0	0	0	108.2
	llmg_0037	0	0	0	0	0	0	0	0
	llmg_0038	0	0	15.2	0	0	0	0	0
	llmg_0039	509.7	437.5	46.8	0	1330.7	542.2	40.2	245.5
	llmg_0040	40.5	114.4	0	0	0	23.1	0	217.1
	llmg_0041	625.7	1908.4	2092.3	2607.4	574.8	1357	3986.6	3166.3
	llmg_0042	836.7	1860.6	2771.6	3500	1473	1152.8	6046.9	5350.7
	llmg_0043	124.7	94.4	481.5	296.1	388.5	121.3	485.9	388.8
	llmg_0044	791.9	936.2	3514.3	2491.7	1076.9	911.4	4341.6	6354.9
	llmg_0045	849.3	994.4	3470.3	4464	1159.6	750.9	3813.9	4078.7
	llmg_0046	959.7	985.4	2649.4	3789.6	391.3	838.3	1742.6	2012.1
	llmg_0047	196.9	255	1128.7	2734.6	183.1	384.4	2602.3	2816.4
	llmg_0048	806.3	1881.2	6361.9	5918.1	595.6	1219.6	9234.4	8210.1
	llmg_0049	356.6	398.2	1157.5	640.9	375.3	527.5	1531.5	978.7
	llmg_0050	24.7	22.6	55	79.3	80.7	34.2	30.2	61.8
	llmg_0051	254.1	503.9	665.4	34.3	566.1	481.9	822.4	549.4
	llmg_0052	121.2	469.4	774.8	0	161.2	530.6	509.5	489.6
	llmg_0053	503.5	306	429	0	138.6	476.1	222.5	346.9
	llmg_0054	413.3	325.6	335.4	133.4	491.4	524.4	456.1	252
	llmg_0055	689.3	1097.1	1012.9	727	894.5	863.9	493.3	846.5
	llmg_0056	1221.8	857.9	599.2	948.4	711.7	1018	504.7	696.4
	llmg_0057	894.2	467.9	1001.9	1566	1646.9	415.4	1165.7	1913.3
	llmg_0059	381.6	358.2	623	286.3	476.9	461.1	204	680.2
	llmg_0060	814.2	1469	1284.1	459	2769.7	1318.9	63	240
	llmg_0061	109.3	249	366.5	148.7	192.4	285.6	63.8	0
	llmg_0062	350.1	318.2	244.9	0	24.5	198.3	0	0
	llmg_0063	178.2	230	32	174.8	141.3	368.8	0	0
	llmg_0064	39	16	76.4	39.9	39.3	29.2	82.7	0
	llmg_0065	321.6	369.1	313.7	170.1	607	347.1	158.7	0
	llmg_0066	3746.5	4886.7	5354.2	4440.6	4530.9	3841.1	28158.7	19915.7
	llmg_0067	644.1	432.9	238.6	135	710.8	479.9	114.5	165.1
	llmg_0069	638.6	587.3	253.1	828.1	418.1	525.6	249.6	0
	llmg_0070	16.4	0	0	0	26.1	6.7	0	0
	llmg_0071	51359.2	45121.3	512640	483276	37749.3	52211.7	1.01893e+06	1.09319e+06
	llmg_0072	37228.1	34146.3	252447	242822	24393	31693.2	566201	562077
	llmg_0073	35300	32540.1	169514	162223	23304.5	35137.2	512418	479473
	llmg_0074	37548.5	54459.1	162356	142121	40243.6	46457	579776	620402
	llmg_0075	34993.6	29466.4	47761.3	36093.9	22346.1	32649.2	63874.6	71164
	llmg_0076	1296	1531.3	349.4	294.3	784.1	1124.7	238.6	0
	llmg_0077	3712.4	3608.3	1174.6	1260.6	2772.1	3463.4	397.1	572.6
	llmg_0078	2807.6	4069.3	2189.8	3822.3	4235.1	3743.5	1015.7	3225.7
	llmg_0079	3267.7	3527.6	1389	728.7	3487.3	3488.1	2380.1	1541.7
	llmg_0080	14403.9	18736.2	211894	175224	6523.7	12708.6	185979	191168
	llmg_0081	1326.6	1507.7	705	865.4	841.3	1313	673.4	526.9
	llmg_0082	295.6	147.1	166.8	5.8	255.7	220.3	11.3	0
	llmg_0083	5615.8	6002.3	3181.4	3557.2	5423.4	4620.4	6545.6	4949.6
	llmg_0084	4771.9	7041.2	3133.6	3545	6945.3	5630.2	8858.1	11351.1
	llmg_0085	7749.4	12664.4	5328.4	4935.2	9207.7	9547.5	8545	10149.9
	llmg_0086	3.4	0	0	0	24.5	45.6	0	0
	llmg_0087	78.4	315.9	392.2	56.3	2.1	129.7	34.4	186.9
	llmg_0088	575.2	544.7	140	237.3	652.9	299.4	214.1	227.3
	llmg_0089	756.8	1835.3	2113.6	787.5	1408.7	1108.9	1837.5	1996.7
	llmg_0090	67.3	12.6	0	0	27.2	32.1	0	0
	llmg_0091	2039.3	2065.7	85.8	76.9	2165.9	1355.6	2380.6	2100.4
	llmg_0092	4122.6	5744	8857.1	7866.7	5239.4	4106.8	9698.5	10155.1
	llmg_0093	15740.2	14877.9	87206.7	78117.7	16097.5	13839.2	100033	83977.9
	llmg_0094	16.9	5.3	0	0	85.9	43	59	0
	llmg_0095	268.8	89.5	891.6	323	218.2	55.5	673.6	363.5
	llmg_0096	387.8	204.8	1904.6	1879.7	310	216.3	2601.6	2409.8
	llmg_0097	424.6	239.4	2098.4	1409.4	135.6	232.8	2213.7	504.4
	llmg_0098	102898	97584.4	37352.2	30904.8	59599.2	93959.2	13285.5	14053.3
	llmg_0099	602747	350784	123088	148137	164778	405688	75292.3	61767
	llmg_0100	1051.8	1479.1	8323.9	8668.6	1416.7	2099.7	14935.4	14252.4
	llmg_0101	11.8	39.2	0	0	9.9	44.6	173.2	0
	llmg_0102	889.8	889.4	544.8	414.3	892.7	831.2	1888.8	1276.2
	llmg_0103	1114	1012.3	577.7	494.6	1422.4	950.6	536.1	444.1
	llmg_0104	753.2	1315.8	397.8	541.4	762.4	825.2	340	0
	llmg_0105	657.9	925.7	654.1	447.1	455.7	389.6	0	241.2
	llmg_0106	1571.2	1714.5	1350.6	1713.7	1784.6	1729.7	1186.3	1316.1
	llmg_0107	3345	2874	1384.2	2679	2450	3629.6	2425.2	2203.3
	llmg_0108	1433.8	1559.2	1267.8	1200.4	1886	1288.2	1827.1	1849
	llmg_0109	1475.2	1588.8	1127.5	1568.5	1088.9	898.9	810.3	465.3
	llmg_0110	2628.5	1801.9	1734	976.9	2900.4	1662.7	1966.4	2538.8
	llmg_0111	1172.9	1450.4	323.2	1125.8	2031.9	1428.6	697.1	1194.9
	llmg_0112	2193.5	2553.6	1496.3	1045.3	2729.5	2066.8	1249.2	2087.3
	llmg_0113	5005.3	6280	3425.3	3393.5	5620.2	4557.4	9735.7	10008.3
	llmg_0114	498.4	1045.1	746.5	129.2	814.8	756.9	536.3	43.3
	llmg_0115	568.2	237.2	228.3	379.4	1240.7	321	281.4	231.8
	llmg_0116	558.3	455	467.8	765.3	583.6	553.9	298.9	579.7
	llmg_0117	486.1	585.1	1297.3	130.9	443.1	622	1768.3	2816.4
	llmg_0118	4256.3	3203.9	2615	1551.9	4427.8	4979.4	14831.3	13541.2
	llmg_0119	7046.6	10255.5	3542.7	4231.6	9788.8	9343.6	8214.3	4059.5
	llmg_0120	388.9	855.3	339	0	1026.5	612.2	0	981.7
	llmg_0121	49.8	103.6	186.9	385.8	61.9	88.1	140.5	188.5
	llmg_0122	82	65.7	183.9	107.8	62	71.6	110.6	0
	llmg_0123	0	7.9	0	56.2	0	21.5	243.6	73.9
	llmg_0124	16455.6	23983	12055.8	10943.6	18306	18135.6	41926.5	37031
	llmg_0125	7758.7	8535.5	3821.1	2759.4	7561.5	7472.5	3057.3	4706.4
	llmg_0126	214166	266484	213080	196287	194608	339531	145482	122163
	llmg_0127	64991.3	59597.3	55804.8	52026.2	59803.4	76363.2	214770	213184
	llmg_0128	6997.7	8070.1	1570.6	2320.5	6878.8	8148.6	807.4	2344.9
	llmg_0129	290	424.8	17155.5	13939.6	915.4	558.7	20021.1	19041
	llmg_0130	980.7	1388.2	154.8	56.2	797.6	965	245.5	163.2
	llmg_0131	1905.6	3049.2	1203.5	1003.5	1923.1	2561.4	1440.1	1115.3
	llmg_0132	190.4	107.9	28	0	110.2	214.9	15.6	205.5
	llmg_0133	4019.9	4846.5	816	2013.9	3116.4	4104	548.3	504
	llmg_0134	162.5	66.9	10.9	0	28.7	86.2	7.9	0
	llmg_0135	71.1	48.7	0	0	116	66.4	0	0
	llmg_0136	353.8	272.3	378	416.5	274.2	472.9	654.7	0
	llmg_0137	113.4	189.5	199.8	105.1	122.9	157.9	95.2	80.4
	llmg_0138	413.4	301.1	31849.8	25706.3	2863.5	2677	138418	134210
	llmg_0139	376.8	174.2	22855.7	19414.9	2971.6	2916.8	363106	352671
	llmg_0140	625.6	572	576.5	431.1	643.8	643.9	1058.8	1846.4
	llmg_0141	1381.6	1127.8	1769.7	2377.3	1187.7	1733	1775.5	362.9
	llmg_0142	13024.3	24067.4	5721.1	10556.4	17844.6	18614.8	8013.9	2294.8
	llmg_0143	7242.9	9156.9	3505.6	4796.9	9462.5	10720	5250	3782
	llmg_0144	30561.6	47235.9	14866.8	14419.9	39556.8	52796.3	78094.7	57927.5
	llmg_0145	428751	590828	353540	317838	485093	513621	1.89025e+06	1.80668e+06
	llmg_0146	3275.6	3911.3	12426.7	11904.2	5070.3	4857.2	25606.7	25014.1
	llmg_0147	299.3	133	99.8	0	55.6	128.1	453.2	319.8
	llmg_0148	218.8	210.9	3211.6	2882	181.6	376	5300.8	5785.6
	llmg_0149	0	0	0	0	0	14.5	14.7	0
	llmg_0150	31326.4	74535.9	785727	523863	63149.3	48412.1	1.21099e+06	615150
	llmg_0151	45043.5	92741.4	683532	599671	75628.2	103996	1.0575e+06	890606
	llmg_0152	35156.8	36649.7	231748	218638	31603.8	30986	184035	158822
	llmg_0153	98	98.4	6.3	42.5	235.1	17.7	0	0
	llmg_0154	4.9	24.7	8.4	93.5	102.9	119.5	136.2	168.9
	llmg_0155	8.5	20.1	0	50.7	0	26.3	32.8	0
	llmg_0156	7.3	72.6	111.9	37	44.7	36.2	169.1	0
	llmg_0157	1017.6	445.7	239.1	376.7	725	268.8	442.1	231.5
	llmg_0158	444.3	397.2	4875.1	4218.5	398.7	432.3	5470.2	4067.6
	llmg_0159	491.5	1124.2	1773.3	1761.7	1073.6	679.7	2116.8	534.9
	llmg_0160	99.3	234.7	36.4	119.8	108.2	96	80.6	0
	llmg_0161	653.1	1285.1	580.3	1857.4	909.8	1296.7	52.8	0
	llmg_0162	441.4	546.5	403	412.7	274.4	607.9	101.3	386.4
	llmg_0163	95.5	178.7	61.4	286.8	135.7	216.7	37.1	0
	llmg_0164	4618.2	4711.4	613.4	1133.6	2753	4895.2	1160.8	996.2
	llmg_0165	2941.7	4917.6	10318.4	10243	3975.5	2610.9	13607.8	11229.6
	llmg_0167	3211.1	4675.6	29595.5	30776.2	3395	3820.8	58162.2	46400.2
	llmg_0168	1997.7	2575.6	1220.1	1127.2	1865	1567.4	1536.3	1771.8
	llmg_0169	3.2	5	1746.1	1090.9	77.6	140.4	713.7	652.5
	llmg_0170	7402.7	11101.2	5250.2	5098.6	5948.5	10909.4	4202.8	2719.5
	llmg_0171	13815.1	22176.7	14359.7	14389.2	16727	16581.3	31100.3	22339.5
	llmg_0172	38688.3	39806.4	87994.3	74320.5	44838.4	38192.5	253459	225583
	llmg_0173	194.3	83.7	1514.4	395.5	287.5	517.7	1147.5	1079.7
	llmg_0174	5384.2	8288.9	9938.7	6221.2	7907.3	9614.4	10057.1	12045.2
	llmg_0175	6818.9	8812.5	8348.4	6753.6	6769.4	9493.2	27478.8	30115.4
	llmg_0176	12597	14391.5	17432.2	19459.3	14283.6	14499.1	89423.4	92028.9
	llmg_0177	1847.6	1626.1	4601.4	3289.9	1946.2	1356.1	2983.8	4382.4
	llmg_0178	1600.9	1631.1	1660.2	1788	1633.3	2059.2	1438.5	1093.6
	llmg_0180	57453	34988.7	44546.3	45010.8	33010.1	60686.1	17103.4	17776.2
	llmg_0181	644	532.1	123.5	1061.8	798	613.1	441.5	0
	llmg_0182	1071.5	1477.1	956.9	467.7	749.3	1166	1227.7	0
	llmg_0183	1841.8	2064.6	1294.1	2698.4	1840.6	2029.7	1227.1	1192.3
	llmg_0184	3303.5	4022.9	6354.9	3662.4	4944.2	4054.8	2375.4	1441.6
	llmg_0185	1189	654.3	2728.9	3034.6	678.8	720.6	4760	3848.3
	llmg_0186	0	3.1	43.7	0	0	3.3	7.5	0
	llmg_0187	5.4	16	8.3	360.2	31.6	29	257	471.6
	llmg_0188	595.2	419.4	271.2	111	1353.3	1145.1	231.8	145.9
	llmg_0189	1575.8	2282.7	921.6	2994.2	1051.9	1621.2	527.5	766.3
	llmg_0190	567	506.4	9447.4	5722.1	764.1	712	20047.3	18193
	llmg_0191	2633.5	3491.9	1949.8	1382.4	2195.6	2018.6	4144.5	2354.8
	llmg_0192	2198	2901.7	7660.6	8527.9	2914.6	3357.4	6417.7	5733
	llmg_0193	2133.2	2238.9	2678.5	2856.9	2896.2	2674.3	2211	2627.8
	llmg_0194	4265.9	4883.1	6659.7	6110.1	4069.1	5170.3	9531.4	7980.6
	llmg_0195	4721.8	4386.3	16902	15312.9	5674.4	5968.8	34331.1	32072.8
	llmg_0196	6824.6	7133	5854.8	5258.8	5055.3	6546.5	3050.3	2912.1
	llmg_0197	425.2	649.9	206.7	124.5	341.2	532.9	392.6	300.1
	llmg_0198	164	140.1	452.1	178.3	166.8	201.6	466.6	699.7
	llmg_0199	2052	2231.3	1932.9	1383.6	2298.5	2051.4	4566.9	2969.3
	llmg_0200	2463.6	2395.7	1220.4	1059.3	2014.9	2221.4	2866.6	1174.8
	llmg_0201	5401.1	4288.2	23452.5	19313.3	3757.6	5431.7	18980.4	15130.4
	llmg_0202	19994	25257.4	14702.9	13194.9	20454.4	19599	23833.1	25293.2
	llmg_0203	10733.6	14710.7	7342.4	11249	12401.4	11902.8	8701.4	9226.1
	llmg_0204	211692	227794	72903.4	97057.3	176186	367452	59610.1	52396.3
	llmg_0205	3899.2	4865	2104.7	2169.1	5492.8	4707.6	2555.7	1195.9
	llmg_0206	12191.7	20841.2	14353.1	15533	21417.5	17452.4	17191.5	19332.7
	llmg_0207	11562	14649.8	7368.5	6811.9	15792.9	13799.2	28338.8	23984
	llmg_0208	9658.9	6481.6	2487.8	7401.4	3601.5	8430.5	11030.3	14033.4
	llmg_0209	18450.8	26791.7	18465.1	19733	21328.5	28220.5	99363.5	105669
	llmg_0210	17644.8	25288.6	28434.7	30747.7	27529.4	28578.4	169034	171223
	llmg_0211	3048.5	2756	1480.3	1610.9	3305.8	3415.9	757.7	609.5
	llmg_0212	4112.8	3527.3	2302.4	3130.5	2906.8	4458.2	942.4	594.9
	llmg_0213	2643.8	3256.2	2044.5	1884.6	2505.2	3587.3	676.4	1095.2
	llmg_0214	5102.2	4733.1	2352.3	2237.7	4929.8	6358.8	1164.9	1912
	llmg_0215	2522.8	2832.6	612.1	615.2	1854.9	3239.1	272.2	218.1
	llmg_0216	2874.3	3485.1	636.9	764.8	3192.3	4167.2	1075	894.5
	llmg_0217	2468.5	1970	1078.5	1583.4	2378	2884.9	638.3	695.9
	llmg_0218	3260.6	4143.1	2875.3	2183.3	3020.8	3559	2475	2156.3
	llmg_0219	1252.7	1009.9	329	95.2	1068.9	909	465.6	0
	llmg_0220	2137.3	1987.9	1378.3	731.9	1925.2	2530.5	744	451.9
	llmg_0221	1450.4	1407.6	570.3	129	1694.5	1767.6	275.2	559.5
	llmg_0222	2435.7	1978.1	1171	948.7	2243.2	2390.2	247.9	1028.8
	llmg_0223	2048.5	2669.6	944.8	343.7	2856.8	2772.4	732.9	639
	llmg_0224	3532	5218.1	3339.3	2587.1	5253.2	5638.6	3852.7	3710.8
	llmg_0225	2184.2	1436.6	698.9	1036.6	1868.1	1863.8	987	1007.2
	llmg_0226	3414	2985.8	947.4	1797.9	2697.9	3319.8	997.1	347.1
	llmg_0227	3113.5	2373.4	840.8	1238.7	1750.4	3062.8	896.4	198
	llmg_0228	3584.8	4019.1	749.7	764.9	3792.7	3750.4	1285.7	1167.9
	llmg_0229	2580	3532.2	2508.5	1386.1	2801.3	2749.6	1500.9	1714.6
	llmg_0230	22301.6	39647	13219.7	11579.8	41849.5	17451.7	74040.9	75740.2
	llmg_0231	4073.7	6213.3	3070.1	4847.2	5746.3	5691.9	2739.7	1538.4
	llmg_0232	1728.6	2060.2	1021	394.9	3119.8	2327.2	272.8	272.8
	llmg_0233	3415	3025.9	1770.2	839.6	3626.7	3653.1	1684.3	891.9
	llmg_0234	0	0	0	1646.6	0	0	460	0
	llmg_0235	2753.4	2745.6	1576.4	252.8	3318.3	2963.3	1206.1	1034.6
	llmg_0236	3231.6	2850.3	1206.9	1053.1	3337.9	2783.6	1225.3	1695.7
	llmg_0237	2854.6	2825.4	2099.1	463.7	3039.8	3339.7	3571.1	3858.7
	llmg_0238	3758.6	3165.6	1821.7	3370.6	4432.9	4225.9	3938.4	2644.1
	llmg_0239	6973.9	8108.7	2403.6	4756.4	8000.3	7779.4	6494.2	6988.2
	llmg_0240	465.8	1311.2	650.8	515.2	1555.3	2197.2	396.3	616.4
	llmg_0241	258.7	227.4	69.5	254.3	115.7	183	14.8	0
	llmg_0242	18029.1	20702	11541.7	13128.8	17347.1	16415.6	4778.7	6051.9
	llmg_0244	1144.3	2120.9	1992.8	1275.2	2007.4	1512.7	1846.4	1601.8
	llmg_0245	248.2	1097.7	616.4	1432.6	465.5	513.3	2849.9	3725.1
	llmg_0246	126.5	45.4	78.2	0	12.8	97.5	244.9	377.1
	llmg_0247	42.5	193.6	25.1	0	236.3	175.2	11.9	345.4
	llmg_0248	673	873.8	181.8	233.7	551.3	756.7	383.3	1106.4
	llmg_0249	6.7	4.3	0	0	0	42.5	0	0
	llmg_0250	1653.2	2479	1312.1	3665.9	1477.2	1409.5	1037.5	1091.9
	llmg_0251	538989	747877	440563	349626	281691	1.03838e+06	1.37151e+06	1.0713e+06
	llmg_0252	325.1	255	164.9	0	375.3	500.3	528.9	185.8
	llmg_0253	65101.3	92743	109857	100195	82632.5	69259.9	324184	328711
	llmg_0254	1004.9	1468.1	282.8	249.5	1166.1	900.1	905.3	1033.9
	llmg_0255	1567.7	2931.5	400.8	1869.8	2281.3	2281.4	813.6	682.1
	llmg_0257	38.6	129.6	133.9	655.8	0	67.6	246.5	516.2
	llmg_0258	17.3	97.4	977.4	30.2	0	82.9	450.3	472.2
	llmg_0260	1514.2	1905.6	846.6	638.8	2064.9	1429.5	1590.9	1147.2
	llmg_0262	379.4	364	770.9	804.6	101.2	233.6	380.8	593.2
	llmg_0263	1947.4	2484	596.2	858.5	2951.9	1792.7	627.5	736.4
	llmg_0264	777.9	705.9	2777.5	2597.5	522.7	843.1	2568.4	2194.5
	llmg_0265	2045.2	2319.8	1044.7	1241.3	1823.2	1937.6	973.9	706.3
	llmg_0266	1211.3	1000	881.7	229.1	1110	966.2	257.1	756.6
	llmg_0267	4616	4461.9	14084.6	14501.3	4714.7	5083.4	13225.8	19948.6
	llmg_0268	368.1	348.6	272	0	186.4	377.9	197.5	216.3
	llmg_0269	351.7	481.9	139.1	158.6	211.4	342.3	313.9	807.8
	llmg_0270	1347.9	1809.8	4284.3	3720.5	1822.3	1321.8	3423.3	2748.6
	llmg_0271	9966.8	13629	25415.6	20086.2	12344	12093	45832.3	37561.6
	llmg_0272	15108.4	14598.3	16988.9	21305.1	10305.8	23695.1	62211.2	54808.3
	llmg_0273	10865.6	16291	17820.7	20293	13234.8	11980.3	23755.7	32659.7
	llmg_0274	13359.5	16395.6	32625.1	34476.4	12746.8	10062.4	19716.3	17317.3
	llmg_0275	16640	10915.8	30192.2	36294.4	5401.6	8214.4	13910.1	10756.1
	llmg_0276	10000.1	9792.1	55974.5	54182.8	7472.8	7130.6	96639.9	113415
	llmg_0277	1707.6	2091.6	5131.9	2302.2	2188.1	1213	8048.7	8646
	llmg_0278	5266	3947.4	8693.5	7948.4	2757.3	3285.2	13470.8	16259.4
	llmg_0279	3361.9	3221.1	4582.4	4919.3	2854.8	2314.3	14991.3	11423.8
	llmg_0280	4020.8	4123.8	4392.4	3346.6	3032.1	5150.6	2732	3887.2
	llmg_0281	9696.3	12456.1	9009.5	6300.1	8366	6071.2	14412.4	21724
	llmg_0282	16011.5	17716.9	10758.9	8129.4	8800.4	7746.5	13581.1	36365.4
	llmg_0283	109.9	85.6	90.9	0	298.5	130.5	248.7	0
	llmg_0284	2231.9	2296.9	301.1	129.6	2107	2222.8	280	158.9
	llmg_0286	87.1	172.2	287.2	281.9	181	174.6	400.5	433.7
	llmg_0287	2444.9	4015.6	1356.6	1509.7	5246.7	4000.2	436.5	129.6
	llmg_0288	4333	4585.6	2372.3	741.7	6199.8	5891.9	2250.6	2750.4
	llmg_0289	4061.3	5803.2	1642	3510.8	4171.5	3533.1	966.6	1438.9
	llmg_0290	5549.7	4704.7	1051.1	1648.7	5524.1	4010.3	1569.1	1918.3
	llmg_0291	6592.9	12728.5	17356	7065.8	12594	6126.6	19912	16529.4
	llmg_0292	866.7	1050.3	441.9	1551.9	705.5	798.5	49.3	173.6
	llmg_0293	4141.4	4291.7	5611.9	6288.2	2611.5	2757.8	3724.1	3307.7
	llmg_0294	47218.1	36878	32444.2	27886.2	26088	42955.8	15660.7	15374.9
	llmg_0295	40.7	55.6	2.4	0	10.2	35.4	66.6	0
	llmg_0296	59175.1	76045.8	28418.3	32645.6	62353.8	68764.7	130965	125465
	llmg_0297	2954.5	3357.3	2979	2272.4	3672	3694.1	6105.6	7143.1
	llmg_0298	4856.6	4755.9	3328.6	5398	6236.2	6082.3	17523	17277.7
	llmg_0299	2402.4	4951.9	968.1	1735.3	5287.4	1835.4	423.3	360.2
	llmg_0300	129.8	133.3	159.5	330.9	17.4	308.7	689.2	823.9
	llmg_0301	19.5	26.2	0	24.9	64.4	75.5	0	0
	llmg_0302	10289.5	13268.4	8967.8	8464.4	10453.7	10200.2	51799	54679.3
	llmg_0304	10484.2	12298.8	6618.8	6882.3	4852.8	9360.1	7411.3	2904.2
	llmg_0305	46	142.2	0	0	368.7	218.9	0	0
	llmg_0306	3983.2	4410.8	3612.5	3735	4507.2	4551	3580.6	2875.1
	llmg_0307	3126.9	7442.7	6653.5	6169.3	8604.2	6435.6	7280.4	12596.6
	llmg_0308	1724.4	1096.8	1279.9	560.2	1712.8	878.6	820.8	980.5
	llmg_0309	6081.3	7909.6	7939.6	6309	6518.9	6753.9	33775.3	35103.7
	llmg_0310	8757.3	6735.3	7207.1	6797.4	4013.7	4664.2	18686.3	19053.2
	llmg_0311	2047.9	1527.6	1552.5	1606.5	852.9	1288.1	1258.6	668.4
	llmg_0312	475.3	162.6	1949.2	1440.7	326	472.7	2277.2	1970.5
	llmg_0313	0	50.1	372	126.7	0	111.6	1297.7	240.3
	llmg_0314	71.7	89.9	416.7	74.7	145.9	23.6	528.6	431.2
	llmg_0315	23.8	146.7	703.4	1113.4	105.9	36.5	1202.1	915.6
	llmg_0316	33.8	93.4	650.2	742.2	33.2	118.4	1162.1	3172.4
	llmg_0317	0	74.2	313.4	574.2	163.5	106.2	0	397.4
	llmg_0318	5579.6	7106	6863	6702.5	5745.9	5674.5	3849.5	3561.3
	llmg_0319	2083.2	2115.1	1908.4	2394	1992.6	2089.1	919.6	791.7
	llmg_0320	6.2	27.3	89.2	0	47	11	0	0
	llmg_0321	1498.1	1407	433.8	245.5	802.5	1472.3	0	441
	llmg_0322	1600.9	1821.2	194.3	837.9	1842.9	1345.4	266	432.1
	llmg_0323	4097.9	3456.8	549.5	385.3	3370	3681.2	1307.1	917.2
	llmg_0324	6582.7	4712.5	4035.2	4110.9	3551.3	7143.1	9363.7	12126.4
	llmg_0325	4352	3024.2	7408.5	7497.2	3362.3	4373.8	11214.2	12137
	llmg_0326	4804.8	6375.9	3682.7	1828.1	5263	6060.7	5000.5	4435.7
	llmg_0327	14316.8	10832	12302.7	11994.9	13957.2	16766.1	31616.3	41467.6
	llmg_0328	79.3	80.6	66.4	123.9	64.3	81.1	0	0
	llmg_0329	29	20.2	82	201.1	88.8	105.5	77.8	0
	llmg_0330	0	2.3	5.5	0	0	47.4	0	0
	llmg_0331	3110.6	3513.3	2190.9	2573.3	1076.3	3608.3	1431.2	111.3
	llmg_0332	1468.3	1748.2	269.6	0	571	1252.8	90.4	0
	llmg_0333	5442.3	6458.3	5945.8	4860.9	6999	6739.6	4648.4	5760.7
	llmg_0334	181.5	178	423.8	1030	437.8	239.6	62.7	0
	llmg_0335	755.9	919	237.6	0	798.8	983.3	0	241.9
	llmg_0336	842.3	711.9	143.5	0	784.8	662	11.9	48.9
	llmg_0338	1103	832.8	73.8	145.3	903.2	932.7	67.1	242
	llmg_0339	1542	1357.4	113.4	436.9	1755.2	2009.2	1054.8	610.3
	llmg_0340	1110.5	1047.7	474.1	219.9	779.5	1714.9	999	622.2
	llmg_0341	1323.6	755.5	436.1	309.8	1169.3	759.3	376.9	308
	llmg_0342	1385.6	2312.9	1592.7	676.1	1619.4	2085.7	1860	2655.3
	llmg_0343	1991	1496.6	1084.6	602.4	1647.1	2024	5665.7	5461.3
	llmg_0344	236.6	220.2	218.1	74.2	155.8	280.3	603.2	116.1
	llmg_0345	109.8	242.6	94.3	0	398.7	299.2	133.8	241.7
	llmg_0346	3937.5	4501.8	2742.9	2881.6	5848.7	3713.7	3006.1	3505.6
	llmg_0347	1845.6	2511.8	647.4	2051.7	3140.8	2858.8	1433.9	806.6
	llmg_0348	1171.7	1137	448.6	76.1	1662.7	842.9	105.3	213.3
	llmg_0349	3855.4	3520.3	876.4	1411.4	2674.8	3122.5	1545.7	2285.9
	llmg_0350	1548	1595	1394.3	948.1	1032.4	1658.3	1706.6	1341.5
	llmg_0351	341.3	83.8	15.9	0	165.2	269.5	67.4	0
	llmg_0352	134.9	9.1	7.9	0	46.4	175.1	66.5	0
	llmg_0353	343.2	203.8	353.6	0	132.5	164.5	678	397.4
	llmg_0354	407.1	893.6	509.9	1302.6	206.4	476	606.8	582.5
	llmg_0355	61232.8	85312.9	30187.8	28400.6	75748.6	51637.9	73572.3	76530.8
	llmg_0356	12751.6	14284.2	39353.2	36674.5	8957	10521.6	35705.5	33737
	llmg_0357	4934	5616.4	40883.3	39279.4	4622.2	5648.4	100164	94195.7
	llmg_0358	4012.9	4841.9	1058.7	1983.3	4348.6	4344.6	3270.9	4309.8
	llmg_0359	2644.4	6146.7	2352	889.9	4267.8	5165.1	3330.4	1364.7
	llmg_0360	6832.6	7239	5910.7	6300.9	7327.7	6292.9	5928.8	4776.8
	llmg_0361	3412.8	3907.1	1747.7	909.3	3668.7	3356.8	1159.2	960.1
	llmg_0362	5.4	24.6	30.5	124.1	27.1	25.9	99.8	0
	llmg_0364	28.7	112.6	76	0	52.8	155.2	0	47.9
	llmg_0365	107.1	66	32.8	313	57	163.2	66.9	499.9
	llmg_0366	130.2	187	34.7	0	165.6	289.3	1233.7	90.8
	llmg_0367	315.2	155.6	40.2	450.6	172.8	238.3	531.5	275.1
	llmg_0368	7803.4	8255.5	2401.8	4423.9	7148.6	7382.3	9179.4	8815.4
	llmg_0369	17720	25521.5	8703.6	6738.4	20084.7	20451.4	17259	14482.9
	llmg_0370	0	0	0	0	0	0	0	0
	llmg_0371	6165.7	12645.3	6859.8	6140.7	14468.5	11835.8	12284.6	9005.1
	llmg_0372	860.2	1274.7	1167.1	888.1	1525.6	1075.1	16680.1	16670.4
	llmg_0373	1257.5	1727.1	2234.7	702.9	1143.3	1163.4	871.7	585.2
	llmg_0374	14570.8	16576	19265.2	17081.3	15057.6	10462.8	54582.5	49331.9
	llmg_0375	3775	3463.6	1761.1	2319	2974.4	4639.2	2226.4	1558.1
	llmg_0376	3986.2	4191.7	1332.3	2798.9	3580.3	5642.8	2070	1979.1
	llmg_0377	2184.9	2532.1	1730.3	1509.7	1461.6	2072.9	1247.4	1009.8
	llmg_0378	2945.3	3105	2666.5	3026	3163.6	2454	2311.7	1270.8
	llmg_0379	3236.9	6379	3561.1	2179.2	5236.8	6816.6	5544.1	2053.8
	llmg_0380	3355.2	3436.3	2366.9	2772.7	3652.6	3499.4	281.3	513.9
	llmg_0381	469	443.4	102.7	0	324	527.2	0	0
	llmg_0382	3613	3088.8	3170.7	1480.9	2894.7	3223.4	3725.6	955.1
	llmg_0383	3244	3789.7	3114.6	3443.3	3419.4	3573.4	960.3	1122.4
	llmg_0384	5457.1	8668.2	4366.3	5761.1	4916.2	7280.4	2717.1	2988.4
	llmg_0385	4559.4	5273.2	2675.3	3984.5	4908.6	5586	2691.7	1443
	llmg_0386	3907.6	5038.5	5829.6	6485.4	6256.9	7299.2	7323.4	4890.6
	llmg_0387	598.5	491.3	396.4	1023.3	382.9	270.1	217.2	190.8
	llmg_0388	1132.6	950.1	812.9	1724.2	843.9	853.6	491.7	584.4
	llmg_0389	16075.9	25719.3	18889.5	16362.2	24466.2	20382.1	59981.2	61334.7
	llmg_0390	886	1059.9	522.7	542.8	1153.7	795.8	270	265.9
	llmg_0391	644.3	169.9	0	767.1	331.5	362	59.3	47.1
	llmg_0392	7.3	111.9	0	183.6	29.9	19.3	24.3	26.9
	llmg_0393	90.2	206.1	135.3	0	176.6	166	75.1	0
	llmg_0394	21.5	71.5	85.1	0	188.2	116.3	218	0
	llmg_0395	2673.5	4026.4	673.6	178.5	2881.6	4725.1	425.8	1203.7
	llmg_0396	252	389.7	30.1	71.1	598.9	377.7	29.2	0
	llmg_0397	1243.6	1058.4	865.8	183.6	1197.8	969.6	264.1	165.3
	llmg_0398	319.9	539	220.2	0	111.5	205.9	0	250.3
	llmg_0399	1224.1	1056.7	557	590.1	1116.6	1316.4	317.3	542.4
	llmg_0400	7460.2	10144.7	12874.3	14449.7	9781.6	12018.2	15504.1	15011.4
	llmg_0401	23908	26392.7	27970.6	24724.8	22415.9	23088.9	60395	49258.1
	llmg_0402	6793.3	6285.7	6084.2	5157.3	6170.6	5468.6	6317.4	5614.3
	llmg_0403	5640.8	8809.6	34366.4	24962.9	6949	5932.4	50796.5	47874.7
	llmg_0405	9699.9	10779.6	8329.6	5875.6	13883.8	9284.8	3371	2800.2
	llmg_0406	7094.5	6264.6	4542.8	6944.6	5787.7	5652.3	7235.8	6688.9
	llmg_0407	26160.2	28654.7	21218.3	17229	24646.3	20105	51665.8	54358.1
	llmg_0408	7129.8	7172.4	19259	16355.5	4866.1	4675.3	29963.9	27774.9
	llmg_0409	100.5	3.4	0	204.1	0	53.9	226.3	0
	llmg_0410	16385.1	42086.9	183164	153982	37853.9	48199.1	526785	230532
	llmg_0411	11147.2	15376.5	94427.2	88059.6	13762.8	8581.1	130200	126904
	llmg_0412	1765.6	1815.7	610.6	1169.5	1329.2	1195.5	343.9	1245.6
	llmg_0413	3405	3149.3	7506.4	7664.9	2920.5	3471.2	28135.6	19445.4
	llmg_0414	26253.6	39571.1	55068.6	36426.3	31863.1	31290.8	174603	131848
	llmg_0415	1349.2	3089.4	1052.4	1751.8	2333.1	2642.8	469.4	1436
	llmg_0416	1194.9	1139.2	794.7	1000	889.4	1403.9	127.7	50.8
	llmg_0417	2435.2	3367.5	1449.2	1459.4	3256.5	2868.8	2156.9	1965.4
	llmg_0418	3163.7	3293.1	397.2	1485.9	1673.5	2510.4	2049.9	2068.6
	llmg_0419	2997	3692.1	644	2496.5	4526.1	3474.1	2642.2	3215.8
	llmg_0420	540.3	577.5	775.1	2307.3	885.4	570.5	819.3	310.5
	llmg_0421	0	73.6	79.6	0	120.8	16.8	122.9	0
	llmg_0422	0	0	0	0	43.5	20.3	0	0
	llmg_0423	0	4	217.3	0	0	16.7	7.2	0
	llmg_0424	1600.6	876	113.4	626.5	782.7	845.2	718.3	1107.4
	llmg_0425	19107.7	18639.1	7753.2	6164.4	13237.7	18909.8	7836.2	9161
	llmg_0426	1478	2020.1	1018.5	1512.5	1879.4	1540	593.6	1088.9
	llmg_0427	1446.5	1686	747.2	835.2	1406.9	1042	349	350.9
	llmg_0428	1259.1	1451	445.2	586.2	1406.1	1028.1	880.4	1160.5
	llmg_0429	64064.1	68531.5	1.07479e+06	985206	55730.5	47373.4	1.48923e+06	1.30357e+06
	llmg_0430	205.6	204.8	8771.3	5184.4	132.7	132.2	9697.5	10997.6
	llmg_0431	0	55.5	0	359.6	28.6	116.1	25.6	134.9
	llmg_0432	206.1	303.7	608.7	64.7	125.8	151.6	316.4	200.6
	llmg_0433	4664.5	6162.3	3792.4	3260.1	4514.2	5396.8	7438.6	5937.5
	llmg_0434	4812.4	3530.6	2981.6	4917	3308.5	3936.2	3962.2	7520.7
	llmg_0435	5700.1	7998.2	3598.2	3543.9	3997.5	7240.5	15994.6	16958.3
	llmg_0436	279.5	833	183.3	2854.9	591.1	348.1	478.1	455.4
	llmg_0437	31072.7	34430.4	258088	167072	37784.4	44767.5	301481	201873
	llmg_0438	22876.3	18581.7	138050	148225	21631.4	30812.3	487798	517015
	llmg_0439	1313.7	1385.8	9640.9	4676.7	813.1	2290.7	11943.9	8502.6
	llmg_0440	95182.4	127285	1.0928e+06	977714	104777	112035	2103318	2.12145e+06
	llmg_0441	27530.1	32040.6	76173.5	67159.7	33170.1	27869.8	172622	151348
	llmg_0442	1135.6	864.4	690.2	582.8	565.2	543.4	82.9	642.7
	llmg_0443	57813.4	40999.8	196040	234143	77393.4	46796.7	332657	395613
	llmg_0444	3533.2	3919.2	3613.4	2681.4	3804.3	3060.9	2563.9	2322.5
	llmg_0445	5340.9	6551.7	3469.5	6039.9	3908.6	5942.7	6665.6	4649.8
	llmg_0446	5207.7	6482.2	31529.2	26035.3	6500.1	4636.9	213002	159834
	llmg_0447	990.1	1027.6	6158.8	4512.7	1530.8	1674.2	7821.6	6405.3
	llmg_0448	3107.6	3698	6906.6	5936.4	2487.5	2703.2	5685.9	9366.6
	llmg_0449	750.5	1064.7	836.2	792.1	598.1	515.3	1723.4	825.2
	llmg_0450	4234.2	3910.6	5766.1	6524.8	2833.7	3012.8	11074.9	10100
	llmg_0451	5732.6	7118.7	21235.9	18684.4	5629.9	5567.7	45982.7	34043.8
	llmg_0452	1106.6	1365.9	1503.2	139.5	1087	1095.5	2613.8	2139.6
	llmg_0453	1955.2	2205.4	33257.7	24505.3	1812.2	2185.4	14901.9	12603.5
	llmg_0454	1145.5	480.9	60701	49981.7	457	651.7	26755.1	34522.6
	llmg_0455	398.5	170.3	49615.8	39850.9	488.2	552.8	30514.9	27470.2
	llmg_0456	158.6	106.5	63000.1	44485.3	202	395.2	40008.8	30163.4
	llmg_0457	706.8	1507.4	605	1935.8	733.6	1423.6	1288.4	739
	llmg_0458	2087.7	2897	2227.7	1472	2275.4	2650.5	641.4	1190.6
	llmg_0459	1967.8	2062.8	580.5	2350.9	1948.3	2246.9	614.2	1280.3
	llmg_0460	2311.5	3190.1	1485.8	2111.3	3685	2183.7	692.6	1066
	llmg_0461	19036.8	23559.3	7681.2	7667.1	14222.5	20676.7	6067.9	5799.7
	llmg_0462	2128.5	2011.8	427.5	1365	2661.6	1966.8	483.8	177.3
	llmg_0463	1332	1812.7	459.6	74.4	1396.2	1922.1	415.7	234.7
	llmg_0464	3519.9	3830.8	1185.5	1465.9	2918.7	3732.7	2027.2	2026.1
	llmg_0465	4051.5	5822.1	1012.5	1842.2	2584.9	3861	9696.4	6151.1
	llmg_0466	2793.3	4224.8	1523.6	1235.3	4122.7	2954.9	2881.7	1306.6
	llmg_0467	12560.6	21207.5	8680.3	7614.3	17460.5	15473.6	48385.2	43203.4
	llmg_0468	0	0	0	0	0	6.4	0	0
	llmg_0469	0	0	0	0	0	3.6	0	0
	llmg_0470	0	0	16.1	0	0	13.6	0	0
	llmg_0471	0	2.8	0	0	0	25	0	0
	llmg_0472	4	8.8	0	0	0	8.2	0	0
	llmg_0473	0	0	0	0	0	9.5	0	0
	llmg_0474	0	0	0	0	0	0	0	0
	llmg_0475	15.4	26.5	33.2	0	28.1	19	89.4	159.8
	llmg_0476	6115.9	7719.5	2048.8	2747.1	8188.9	5624.7	3333	3998
	llmg_0477	58000.2	87275.4	500476	479324	89546	117909	1.15101e+06	940681
	llmg_0478	87.6	281.4	0	0	71.6	205.5	0	0
	llmg_0479	178	145.1	0	0	175	158.5	0	0
	llmg_0480	334.4	55.3	0	0	26.9	85.1	0	0
	llmg_0481	2098.7	5012.7	12266.7	7629	4566.2	6178	21489.6	17779
	llmg_0482	2950.9	2955.9	3070.3	4074.4	5042.7	4078	5371.2	3868.4
	llmg_0483	1754.3	1774.5	2066	1916.6	2187.6	1851.6	1196.1	1170.9
	llmg_0484	591.2	586.4	507.2	315.5	610.7	492.7	330.4	297.9
	llmg_0485	0	7.5	30.5	0	13.6	30.7	249.2	0
	llmg_0486	38.2	4.5	21.4	99.9	0	11.6	712.1	0
	llmg_0487	16.4	50.6	103.6	445.8	6	42.3	228.8	305.4
	llmg_0488	21.6	53.6	637.4	780.5	8	98	1281.6	1330.4
	llmg_0489	0	0	11.8	0	122.3	39.4	5.7	159.7
	llmg_0490	97.5	17.9	126.4	0	58.5	12.9	0	219.2
	llmg_0491	2335.7	5791.5	3388.2	5585.2	3880.7	4592.1	2592.9	1467
	llmg_0492	13291.1	13592.3	8843.5	9588.6	11171.6	10646.9	11047.1	9230.8
	llmg_0493	1731.4	1721.6	1195.8	1207.9	1818.2	1397.7	865.3	1070.2
	llmg_0494	2657.4	3007	806.7	1054.2	2878.6	2107.2	1853.4	1657.4
	llmg_0495	1283.6	998.6	623.5	2185.2	1684.6	1139.2	703.7	212.9
	llmg_0496	345571	457019	702220	719736	516022	570741	1.87426e+06	1.67071e+06
	llmg_0497	626.2	823.5	122.2	38.9	1308.5	517.7	0	480.4
	llmg_0498	136.5	294.9	217	798.6	51.2	232.8	150.5	0
	llmg_0499	162.3	153.7	334.7	58.6	261.8	282.9	263	0
	llmg_0500	178.9	229.4	309.4	0	720.9	343.8	25.7	151.3
	llmg_0501	26.6	56.9	3.6	52.9	42.3	28.9	0	21.6
	llmg_0502	15.8	68.8	0	0	0	30.9	0	286.9
	llmg_0503	205.7	176.6	65	380.3	101.9	60.1	0	0
	llmg_0504	291.2	25.3	0	0	333.7	146.4	0	0
	llmg_0505	2976.3	2534.7	1329.1	1334.7	2979.2	2735	4817.6	3314.7
	llmg_0506	114	160.9	126.8	17.4	281.1	101.4	106.1	139.3
	llmg_0507	1874	2001.4	3985	3245	1510.8	1814	2770.8	2399.5
	llmg_0508	2507.7	3939.9	1181.1	2154.7	1975.8	2008.4	3881.2	5731.1
	llmg_0509	5473.7	6361.4	8878.9	7325.2	5016.1	4880.1	10477.7	11137.7
	llmg_0510	3724.8	3835.2	4444.2	2737.3	2390.8	4368.5	7644.8	5988.5
	llmg_0511	4272.7	4736.9	5085.3	4139.1	4653.6	4115.8	5282.8	4862
	llmg_0512	2246	3043.9	2177.3	3392.2	2565	2203.8	1736.3	1953.8
	llmg_0513	234	147.4	49.1	0	114.5	140	0	39.4
	llmg_0514	8312.8	13976.5	5796.1	3345.4	10171	12783.5	3149.2	3145.9
	llmg_0515	4249.5	4255.5	825.9	2459.6	3671.5	2114.5	623.7	0
	llmg_0516	1616.7	2523.6	1190.5	493.6	1907.6	1324.9	604	515.3
	llmg_0517	8576.5	9441.7	2510.7	3394.1	6930.8	6496.1	2899.5	4563.8
	llmg_0518	3920.8	3395.9	1958.8	2163.8	1500	2687.9	7522.6	10747.3
	llmg_0519	48340.1	56604.9	12126.7	24842.9	64685.5	61254.3	14529.8	12811.4
	llmg_0520	3244.4	2356	7266.8	7190.3	2876.4	3259.1	6051.5	4157.5
	llmg_0521	12811	15526.2	47777.2	40754.7	13432.7	14078	95547.4	85477.1
	llmg_0522	0	0	0	0	47.9	12.1	0	0
	llmg_0523	8.1	53.4	200.4	314.4	90.7	47.1	305.8	567.9
	llmg_0524	58.9	141.3	197.1	0	8.5	81.4	0	0
	llmg_0525	80.9	12.7	0	0	0	6.6	81.3	0
	llmg_0526	88	16.4	22	0	27.1	43.9	21.8	0
	llmg_0527	12124.2	17501.7	67108.7	39846.1	13106.9	11046.7	66327.7	59302
	llmg_0528	16317.1	23362.9	223520	157724	13211.2	13521.4	217362	182755
	llmg_0529	526.8	407.5	146.3	662.1	522	480.1	425.2	916.4
	llmg_0530	2025.2	1552.1	101922	77372.9	1267.4	1302.6	84258.5	80471.8
	llmg_0531	315.8	92.3	54.6	233.6	253.5	162.6	500.9	1023.9
	llmg_0532	15822.5	26542.4	30918.6	32893.4	24674.9	35897.7	38344.4	32713.5
	llmg_0533	523.1	634.4	887.5	3254.7	877.5	903.4	2201.1	3033.1
	llmg_0534	1779.4	2032.4	7054.2	7517.1	2329.4	1320	10526.9	9543.4
	llmg_0535	164.4	122.2	4134.3	3671.3	1281.5	1247.5	5879.4	3533.4
	llmg_0536	501.2	118.2	7749.2	6084.5	2982.5	2066.5	36384.8	38321.7
	llmg_0538	41160	48351.6	10495.7	19174.8	44677.9	45428.3	17817.2	14436.7
	llmg_0539	30173.6	29772	13194.3	12730.9	35487.5	31204.7	16164.5	16390.4
	llmg_0540	11250.7	13111.7	5654.4	4246.2	11466.3	15344.5	3541.5	3965.3
	llmg_0541	20426.4	24163.9	30477.1	40756.6	26933.5	30413.5	34722	38064.8
	llmg_0542	6037.1	10112.7	6674.1	3654.7	9073.4	9252.9	6622.5	6322.7
	llmg_0543	3181.9	5013.6	4392.5	4577.2	3028.9	3788.6	3447.6	1857.7
	llmg_0544	2001.7	2460.7	1669.7	1944	2453.3	1960.1	916	1632
	llmg_0546	3794.6	7280.3	3428.7	2214.4	3922.7	4442.4	472.2	1209.4
	llmg_0547	748.4	1227.8	592.1	277.8	1122.1	674.2	412.7	105.5
	llmg_0548	861.5	285.2	148.7	0	343	447.2	0	0
	llmg_0549	12.4	13.8	8.8	18.8	18.9	6.1	0	0
	llmg_0550	14.1	13.7	9.8	0	0	20.1	0	51.8
	llmg_0551	154	384.7	0	0	341.9	223.9	19.6	0
	llmg_0552	2722.3	4194.9	6383	4125.9	3609.6	2992.8	1424.2	2491.5
	llmg_0553	391.7	494.3	67.4	1076.3	215.8	650.6	23.4	0
	llmg_0554	41.8	12.9	120.6	0	41.5	40.4	46.8	13.5
	llmg_0555	2166.8	1944.7	654.4	649.2	1030.7	2195.4	557.4	400.2
	llmg_0556	422.9	754.4	258.7	0	291.4	1112.4	72.8	0
	llmg_0557	2257.1	2842.3	2246.8	1506.9	2651.7	2855.3	2399.2	1797.7
	llmg_0558	1635.4	1559.3	250.8	1788.2	1410.7	1833.8	1037.2	1613.8
	llmg_0559	2931.9	2905.7	1784	2192.7	1922	2964.5	5460.2	6085.6
	llmg_0560	2263.6	1950.9	823.3	1173.9	1752.5	1873.6	665.7	287.4
	llmg_0561	1552.7	723.3	181.7	200.9	1176.9	1214.5	100.9	147
	llmg_0562	3134.3	1308.1	175.2	1531.7	1631.1	1821.5	125.3	419.4
	llmg_0563	11144.9	10171.1	7330.7	4691.1	7750.3	8664.3	11936	12198.9
	llmg_0564	2314.5	1820.6	2164.2	1977.2	1682.8	2211.4	1631.7	1024.2
	llmg_0565	1053.6	960	731.3	347.2	1140	645	782.1	283.1
	llmg_0566	679.2	1395.6	870.9	889.4	1166.5	771.5	4103	3158.2
	llmg_0567	822.1	856	559.2	247.9	1560.1	505.1	2360.4	2984.1
	llmg_0568	215.8	378.7	1693.1	583.3	612.2	223	2910.9	5107.2
	llmg_0570	1762.9	1581.5	2124.1	1983	2452.6	2114.9	1520.9	1178.2
	llmg_0571	0	21.5	0	0	9	0	0	507.5
	llmg_0572	1933.1	1138.4	940.6	418	313.6	709.4	550.3	411.1
	llmg_0573	534.9	686.7	542.6	126.4	949.2	1273.9	826.9	145.8
	llmg_0574	10464.7	12179.9	11432.5	7790.1	11059.7	11554	22697.8	14819.7
	llmg_0576	422.3	737.8	759.2	1321.3	490.5	568.6	1956.5	1572.1
	llmg_0577	8560.8	10176.8	7534.7	8192.8	9001.3	7075.2	22727.9	12000.2
	llmg_0578	2389.1	2286.1	1851.6	2308.5	2528	3776	5303.7	5648.3
	llmg_0579	1397.3	1152.1	183.3	509.2	1152.1	1303.6	161	371.7
	llmg_0581	6867.8	12223.5	1873.6	3419.8	3729.5	15422.2	3992.2	1908.6
	llmg_0582	4168.7	6261.9	4756.4	5176.5	4417.9	5068.2	2942.3	2457
	llmg_0583	3047.3	3039.4	2476.9	2072.7	4612	3067.5	1705.1	1391.5
	llmg_0584	10960.7	11857.4	54310.5	45781.7	13137.2	11288.5	124689	99659.9
	llmg_0585	7720.1	5624.3	51520.7	60951.9	10284.8	7292.1	54612.5	70114.5
	llmg_0586	24172.5	40520.5	46726	41876.2	27612.1	22465.8	82864.5	69883.7
	llmg_0588	3661.2	4771.5	3063.9	2682.8	3999.9	5579.7	8130.1	6923.6
	llmg_0589	4717.6	3718.8	124284	112697	4361.8	4841.9	76402.1	78353
	llmg_0590	794.7	1313.5	396.5	36.8	989.5	1232	589.9	531.1
	llmg_0591	911.9	849.8	524.2	387.5	843.8	1040.7	21.2	814.6
	llmg_0592	1375.7	2013.5	866.3	756.8	1576.2	1829.1	1518.7	812.7
	llmg_0593	30679.2	39203.2	29478.3	23764.3	38648	35425	34386.6	29471.9
	llmg_0594	81.1	62.2	62.9	170.6	16	37.6	0	0
	llmg_0595	325.7	140	33.9	20.7	147.1	212	81.8	0
	llmg_0596	0	0	0	0	0	62.6	39.7	0
	llmg_0597	0	34.4	0	0	0	0	0	0
	llmg_0598	0	1.3	0	0	0	0	0	0
	llmg_0599	920.6	1182.7	114.5	491.6	1088.7	1260.1	486	159.2
	llmg_0600	1971.7	2769.6	541	1567.5	2771.3	2528.9	798.1	199.8
	llmg_0601	1186	1140.5	2446.9	3489.6	1712.9	1763.9	4564.8	5173.1
	llmg_0602	2579.9	2755.9	2690.7	2196.6	2805.3	2249.2	3269.1	5193.2
	llmg_0603	191.7	306.2	612.9	1297.9	1507.2	645	739.8	3677.4
	llmg_0604	2233.1	1782.8	590.2	321.5	1572.8	2235.7	390.6	293.3
	llmg_0605	590.2	415.4	368	58.5	767.3	778.4	18.6	113.4
	llmg_0606	2362.6	1766.6	675.2	795.7	1599.7	3090.1	575.3	486.1
	llmg_0607	17893.6	19245.9	5539.3	8568.9	16791.4	19269.4	5308.9	5424.7
	llmg_0608	16818.2	20312.5	7020.1	4095.6	18543.7	15028.7	9964.5	9204.8
	llmg_0609	6490.7	6132.4	2350.2	2549.7	6864	5576.1	1653.1	2016.3
	llmg_0610	11472.4	11245.3	7655.6	8085.8	12236.5	11528.1	17648.9	14717.8
	llmg_0611	46.1	76.2	0	0	213.3	81.7	0	0
	llmg_0612	56.9	158.1	118.2	0	151.2	47	145.5	0
	llmg_0613	75.9	38.9	44.1	63.6	83.2	22	114.2	81.4
	llmg_0614	4717.7	6386	4365.9	4296.8	3202.3	4146.4	5307.7	5164.9
	llmg_0615	6427.8	7848.8	6380.7	6129.5	5865.8	5556.7	15477.8	17894.5
	llmg_0616	29378	49904	5.79137e+06	4.33793e+06	45998.9	37346.1	9.44559e+06	8.03178e+06
	llmg_0617	236356	339926	434741	395573	312388	188920	865232	784882
	llmg_0618	9	15.6	0	0	198.6	31.7	0	0
	llmg_0619	705.7	992	1130.4	425.7	503.2	709.8	534.9	669.3
	llmg_0621	28.2	13.2	17.3	42.5	14.1	51.6	0	55.8
	llmg_0622	118.9	93.1	115.8	152.5	14.8	133.9	0	344.1
	llmg_0623	63.5	3.8	0	59.2	5.1	34.6	0	0
	llmg_0624	254.3	224.4	40.2	988.8	386.9	240.2	741.4	1005.4
	llmg_0625	233.1	192.2	70.2	372.1	159.1	130.6	240.5	430
	llmg_0626	334.1	350.9	293.9	0	492.5	153.6	212.3	0
	llmg_0627	1506.2	2080.8	778.7	1665.7	1974.1	1653.4	4235.1	3143.5
	llmg_0628	962.4	1195.1	900	741.1	943.4	761.1	464.3	557.6
	llmg_0629	6976.8	9501.5	145954	107400	8510.2	10259.8	375400	297012
	llmg_0630	1060.3	1037.8	169.9	126	764	1909.5	68.6	0
	llmg_0631	1262.7	974.1	360.1	541	963.9	1250.4	494.2	262.3
	llmg_0632	5294.2	1229.2	4.6	135.4	1060.4	1865.6	1097.1	859.8
	llmg_0633	4660	5760.1	3830.2	3389.2	4937.5	5914.1	4603.9	2455.7
	llmg_0634	8063.8	9730.4	4524.2	4570.2	7890.9	7103.5	8766.1	7638.4
	llmg_0635	113.7	8.8	9	0	7.5	9.5	99.3	82.1
	llmg_0636	9.3	5	73.7	93.8	1.5	24.2	279.2	232.2
	llmg_0637	27	16.5	66.5	307.7	40.2	32.3	510.9	352.2
	llmg_0638	21579.1	41393.5	74402.3	45932.8	23090.8	25716.7	166821	107484
	llmg_0639	6199.5	5668.9	12402.3	17226.8	3611.3	6472.4	20194.6	12984.4
	llmg_0640	6031.6	7920.4	814.3	1022	4379.1	6928.3	1495.4	498
	llmg_0641	1054.3	482.3	2745.1	2884.6	953.7	2145.6	1067.9	6247.1
	llmg_0642	295.8	402	396.1	655.5	399.9	529	345.4	733.4
	llmg_0643	297.6	246	999.7	1398.6	410.7	266.9	690.5	982.9
	llmg_0644	0	0	0	0	0	0	0	0
	llmg_0645	0	0	6.1	0	0	0	0	32.9
	llmg_0646	0	14	0	0	92.3	144.3	103.9	0
	llmg_0647	26.4	10.8	24.8	122.7	44.3	30.3	0	0
	llmg_0648	38.4	81.2	9.8	154.5	94.3	37.6	0	0
	llmg_0649	0	94.5	0	0	0	0	0	0
	llmg_0650	619.5	617.4	177	246.5	663.4	808.6	552.6	114.8
	llmg_0651	40.5	116.4	0	0	17.9	60.1	0	0
	llmg_0652	226.2	501.9	323.6	312.1	484.9	303.2	563.5	196.1
	llmg_0653	489.2	47.3	0	110.1	27.8	63.2	0	0
	llmg_0654	6.5	55.5	14.1	414.2	6.4	51.8	0	0
	llmg_0655	437.1	634.3	21.9	0	16.8	268.3	0	0
	llmg_0656	194.5	238.2	115.5	59.6	121.2	34.7	23.4	0
	llmg_0658	555.6	526.8	143.7	36	471.3	461.7	86.1	183.9
	llmg_0659	665.5	787.5	348.4	495.7	1162.2	898.7	762.6	1283.1
	llmg_0660	661.4	445.3	293.7	24.5	433	666	34.9	19.7
	llmg_0661	526.3	740.6	930.3	944.5	832.5	502.3	1805.3	1757.7
	llmg_0663	719.5	673.5	640.9	612.8	485	318.1	271.1	587.6
	llmg_0664	83.4	60.6	21.3	34.5	21.6	80.6	96.4	119.5
	llmg_0666	1462	1117	513.6	584.3	1221	998.5	543.7	397.8
	llmg_0668	293.9	100.5	415.2	27.3	70.8	270.5	34.1	0
	llmg_0669	0	0	0	0	0	0	0	0
	llmg_0670	320	135.5	1337.4	1497.4	200.1	32.9	400.7	758.1
	llmg_0671	75.6	70	446.2	279.7	0	34.5	1581.8	0
	llmg_0672	0	0	0	0	0	0	45	0
	llmg_0673	485.2	182	0	0	517	255.5	417.9	268.8
	llmg_0674	607.1	705.5	556.4	604.1	237.3	431.4	194.8	116.7
	llmg_0675	0	0	0	0	9.9	0	0	0
	llmg_0676	285.8	545.4	302.1	86.1	464.6	248.9	361.1	0
	llmg_0677	7.6	0	0	0	0	0	0	0
	llmg_0678	25.6	7.3	6.7	105.6	0	12.8	0	0
	llmg_0679	0	0	0	0	0	0	0	0
	llmg_0680	11.1	0	44	0	0	5.3	0	282.9
	llmg_0681	15.2	137	44.8	115.5	121.9	34.8	0	0
	llmg_0682	350.1	364	1096.9	1213.4	353.8	567.3	1701.1	1344.9
	llmg_0683	80.5	21	56.8	0	43.8	4.2	35.5	0
	llmg_0684	566.5	605.4	393.2	326.9	338.8	731.6	526.8	442.9
	llmg_0685	1391.6	190.2	805.9	381.9	165	414.1	729.5	854.4
	llmg_0686	210.1	61	817.3	354.7	148.5	191.5	843.4	8.5
	llmg_0687	130.6	743.9	3461.9	5030.8	0	150.7	1696.4	1324.8
	llmg_0688	394.2	181.9	1701.8	1517.6	165	72.8	665.8	385.6
	llmg_0689	0	0	0	0	0	4.8	0	0
	llmg_0690	11.2	87.4	268.6	107.7	18.7	24.7	96.8	263.7
	llmg_0691	0	0	0	0	0	178.3	0	0
	llmg_0692	7.9	201.2	106	0	0	128.8	0	275.4
	llmg_0693	56.4	22	157.8	56.7	212.9	3.4	174.4	111.5
	llmg_0694	348	474.4	519.6	1342.5	300.9	340.3	1406.3	2694.5
	llmg_0695	32.6	0	117.7	35.6	50.4	0	0	221.8
	llmg_0696	0	0	0	0	0	0	0	0
	llmg_0697	1542.1	1265	1951.8	829	839.5	1159.2	1859.2	1296.6
	llmg_0698	960.4	1204	1553.2	939.9	1273.2	1101.3	2531.4	2915.4
	llmg_0699	2284.4	2431.9	3604.9	3220.7	2063.2	2741.1	14098.1	10205.8
	llmg_0700	1979.9	3254.1	6620.9	6013.8	2906.6	3320.9	48099.5	56453
	llmg_0701	2500.9	2753.5	31283.9	30450.9	3096	2600.4	185296	171484
	llmg_0702	638.6	1078.1	8307.2	10782.6	1046.2	1772.9	24001.9	25280.2
	llmg_0703	10.3	14.9	2	0	0	46.6	0	0
	llmg_0704	1995.9	1856.8	8055.8	5469	771.4	1280.5	12037.1	12024.4
	llmg_0705	408.3	394.8	1903.3	2262	642.7	274.1	2305.9	2296.3
	llmg_0706	16.1	22.3	5007.4	6647.5	0	124.8	6690.9	4535.3
	llmg_0707	244	84.2	599.4	0	179.2	274.8	337.9	0
	llmg_0708	217.5	161	425.3	0	159.4	91.9	0	221.8
	llmg_0709	337.2	538.7	125.4	0	338	403.1	193.5	55.3
	llmg_0710	255.7	572.1	487.5	38.8	214.1	385.4	191.7	637.4
	llmg_0711	895.4	1515.7	670.1	293.3	2017.3	2213.4	1245	1384.9
	llmg_0712	0	211.3	0	0	0	41.7	0	129.9
	llmg_0713	0	0	0	0	0	0	0	0
	llmg_0714	35.1	11.5	0	0	43	12.7	14.9	0
	llmg_0715	10.6	172.4	0	0	130.2	131.2	0	0
	llmg_0716	220.9	449.3	439.3	0	646.3	626	0	0
	llmg_0717	13.8	43.6	389.3	0	65	54.5	64.9	0
	llmg_0718	64.8	38.2	0	0	51.8	68	12.1	0
	llmg_0719	160.1	61	50.1	115.2	27.5	100.4	0	0
	llmg_0720	188.6	350.9	356.6	228.8	239	362.6	163.9	292.4
	llmg_0721	441.5	460.9	419.1	940.5	281.4	528.3	373.8	120.2
	llmg_0722	6778.7	9802.5	60343.5	52859	8282.1	8902	124985	105115
	llmg_0724	1437.5	1459.8	3774	1850.1	2003.5	1543.3	3578	1980.6
	llmg_0725	96.8	282.7	219.2	342.4	45.3	261.7	746.7	308.4
	llmg_0726	2902.8	5382.9	2784.7	3476.9	5267.3	4259	1821.7	687.2
	llmg_0727	90383.4	130159	358623	356872	91852.9	186610	1.7716e+06	1.31783e+06
	llmg_0728	59000	90534.7	158023	130152	89310.9	92865.1	920692	978827
	llmg_0729	94449.7	102167	133435	143815	98707.6	140113	277792	273381
	llmg_0730	245.4	433.1	0	0	599.9	409.8	0	132.5
	llmg_0731	3384.9	5229.6	1435.1	1104.3	3405.5	3353.1	1557.6	531.5
	llmg_0732	2267.7	4034.5	1388.6	964.6	2863.7	2739.3	1255.6	2010.6
	llmg_0733	6043.6	8670.6	3360.8	3338	6459.9	6901.6	3846.3	3085.3
	llmg_0734	1283.3	1361.5	969.6	709.3	1985.9	1511.6	2211.3	1313.3
	llmg_0736	0	0	0	0	15.2	10.5	0	0
	llmg_0737	216.5	168.5	893.8	593.4	14.6	135.1	2346.2	1311
	llmg_0738	263.4	75.2	174.7	249.8	187.4	121.6	938.3	778.8
	llmg_0739	1033	727.8	6687.4	6500.4	904.1	1325.1	11507.3	10146.6
	llmg_0740	90.9	90.6	327.1	722.4	111.4	98.7	703.3	738.7
	llmg_0741	173.8	8.7	139.3	90.8	40.9	73.3	312.8	943.3
	llmg_0742	150.5	77.2	272.2	305.7	49.5	83	571.8	1117.5
	llmg_0743	53.8	59.7	208.9	116.7	64.4	106.7	999.7	419.4
	llmg_0744	94.3	8.2	195.6	74.1	13.4	87	894.8	356.4
	llmg_0745	60.2	61.9	192.3	879.8	28.9	66.7	1079.6	630.7
	llmg_0746	5420.2	6128.9	4353.7	5690.5	4216	5289.2	7564.8	7829.7
	llmg_0747	2395.6	1848.7	2816.5	3559.6	2140.1	1704	3455	1640.8
	llmg_0748	941.5	1268.3	990	1562.8	1080.1	1039.6	643.8	300.9
	llmg_0749	1931.2	2027.8	1392.9	602.9	2408.2	1750	3516.1	3714.9
	llmg_0750	2105.8	3192.4	2176.2	596.4	3421.7	2152.7	5606.2	3368.7
	llmg_0751	2278.8	1976.2	21741.1	19614.9	3409.6	1769.3	39229.7	35254.8
	llmg_0752	1638.6	1528.9	875.9	737.1	1412	1823.4	537.6	344.3
	llmg_0753	2454.3	2390.6	2641.8	2717.9	2336.2	2590	1665.9	980.4
	llmg_0754	1861.6	1333.8	1378	1414.8	999.4	1287	1051.4	2026.3
	llmg_0755	254.4	273.2	1078	1260.2	88.5	243.6	2528.7	2437.6
	llmg_0756	300.6	435.9	2212.3	2034.1	136.5	328.3	5512.5	7300.5
	llmg_0757	46.6	90.5	764.2	285.5	0	126.2	1294.9	1818.2
	llmg_0758	753.8	941.1	592.2	718.3	705.3	1063.7	377.7	674
	llmg_0759	358.9	482.6	253	357.3	421.7	594.8	68.2	77.8
	llmg_0760	34754.7	23522.8	25012.8	34328.6	24387.3	54229.9	19302.4	21009.8
	llmg_0761	4400.5	5056.2	3559.5	3854.1	3041.8	3366.3	3197.9	3024.7
	llmg_0762	3905.5	7496.9	2223.9	1702.9	5008.9	3682.3	1028	2053.1
	llmg_0763	12046	11098.5	16441.7	13277.5	10978.6	15348.1	47216.9	43538.1
	llmg_0764	1669.2	3310.2	1464.9	1181.8	1674.9	3589.7	1968.4	1474.5
	llmg_0765	4823	6303.3	4467.2	5581	3713.6	5315.6	3113	5715.8
	llmg_0766	1481.8	1588.2	854.2	1811.1	1861.2	1203.9	494.9	521.2
	llmg_0767	1550.5	1360.7	1439.9	974	930.7	1279	1097.9	1246.5
	llmg_0768	1981.8	1967.2	1305.9	1304.1	1756.6	2017.9	3346.4	1868.9
	llmg_0769	16044.8	16515.3	10357.5	4755.6	15554.3	13615.5	10522	9813.7
	llmg_0771	2422.2	3274	1156.7	1125.9	1954.8	2342.9	1105.6	816.9
	llmg_0772	5353.8	6294.7	4049.7	3504.3	5681.9	6765.1	3150.4	2701
	llmg_0774	9567.7	11152.4	11880.1	11194	8443.2	9689.1	43168.2	38748.7
	llmg_0775	19530.1	18327.2	16782.7	17261.8	16041.8	22593.9	23936.8	16010.4
	llmg_0776	4323.1	4213.9	3166.1	3703.1	3009.4	3626	5760	5704
	llmg_0777	963.1	1564.1	1199.5	628.6	1147.3	1758.2	703.6	864.3
	llmg_0778	2738.8	2904.9	1508.3	1739.1	2407.1	2874.8	1760.4	2171.1
	llmg_0779	88395.6	87015.9	230682	258009	72862.7	104822	280854	313447
	llmg_0781	3532.5	3288.1	2813.5	3975.4	4291.7	2911.4	410.1	1067.6
	llmg_0782	2935	4436.6	5807	8206.7	3985.1	3346.3	7969.3	4758.9
	llmg_0783	11616.2	12497.7	20136.6	17781.6	10384.2	12585	48074.8	47033
	llmg_0784	675.4	409.8	1756.9	443.5	243.5	773.7	1830.6	1554.2
	llmg_0785	211.2	53.2	1089.7	551.4	102.5	157.3	786.7	1425.8
	llmg_0786	146.8	32.8	599.2	1531.1	284.1	95.3	629.5	223.1
	llmg_0787	167.2	195.5	2060.9	2741.8	268.5	441.5	3204.1	3991.7
	llmg_0788	36.5	167.1	3729.3	3837.5	280.5	698.7	6420.8	5243.8
	llmg_0789	483.8	205.7	7358.9	8394.2	69.1	723.5	9481	10511.9
	llmg_0790	335.2	35	135.1	18	46.7	88.9	94.9	28
	llmg_0791	1327.6	1901.4	1167.5	1076.1	2173.6	1505.2	1381.5	1180.3
	llmg_0792	717.6	1245.3	801.9	955.5	694.6	896.2	141.5	0
	llmg_0793	1920.3	1154.5	577.5	284.9	1105.2	1012.6	516.5	407
	llmg_0794	263.1	303.3	17.4	29.6	318.4	282.2	147.1	109.9
	llmg_0795	100.7	75.8	2018.5	2235.9	85.3	247.7	1509.2	1539.3
	llmg_0796	419.3	27.4	1179.4	391.5	37.7	84.2	1360.4	577.1
	llmg_0797	17.1	119.9	464.1	639	54.4	57.2	894.1	513.2
	llmg_0798	0	0	69.1	62.5	0	74.8	436.6	10.1
	llmg_0800	4.4	63.7	752	706.7	0	1	401.2	512.9
	llmg_0801	5108.1	6323.5	101059	83551.2	3815.9	8474.9	101627	86834.8
	llmg_0802	2.1	43.4	251.4	340.2	38.2	62.6	474.2	185.2
	llmg_0803	23.7	99.3	447	380.6	0	24.7	364.2	134.7
	llmg_0804	24.3	7	495.9	0	0	47	1225.6	124.1
	llmg_0805	3.3	7.5	425	348	12.2	30.3	477.8	1037.7
	llmg_0806	0	8.4	130.9	233.9	253.7	7.3	674.7	403.7
	llmg_0807	13.2	1.1	86	0	0	21.1	97.6	0
	llmg_0808	8.7	52.8	566.6	328.7	16.8	17.1	150.2	60.2
	llmg_0810	15.1	0	15.5	0	42.4	18.4	27.8	0
	llmg_0811	41.6	0	216.4	288.8	27.5	26.3	0	489
	llmg_0812	0	0	323.5	0	0	93	700.6	599.5
	llmg_0813	38.9	40.5	55	308.2	0	8.8	301.6	539
	llmg_0814	0	0	37	0	0	0	76.6	0
	llmg_0815	16.2	50.7	429.6	39	207.9	0	343.9	451.7
	llmg_0816	54.7	71.1	328.4	977	108.9	13.4	691.5	53
	llmg_0817	102.2	7.4	262.3	1037.3	40.2	28.9	22.8	171.2
	llmg_0818	0.1	0	162.7	209.8	566.8	32.3	63.7	113.2
	llmg_0819	0	6.3	158.9	95.5	0	48.2	171.5	504.5
	llmg_0820	15.8	441.8	10.8	1466.6	0	95.8	1718.2	315.2
	llmg_0821	0	0	120.1	58.7	15.3	8.3	359	0
	llmg_0822	389.8	472.2	1246.5	1131.7	367.1	489.4	1691.7	1377.4
	llmg_0823	33.9	28.4	56.5	201.1	141.5	11.3	10.7	0
	llmg_0824	0	60.3	61.8	89.5	55.6	98.9	127.3	0
	llmg_0825	13	12.4	48.7	90.4	14.6	8	58.7	73.3
	llmg_0826	13.6	31.1	274.4	223.6	40	10.5	112	82.2
	llmg_0830	17	8.3	238.3	0	0	13.3	69.5	408.5
	llmg_0831	82.1	80.9	355	67.9	89	50.5	119.1	242.5
	llmg_0832	486.7	530.3	535.5	569	533.7	696.7	332.8	0
	llmg_0833	0	0	11	0	39.3	9	423.8	0
	llmg_0834	8093.7	9060.2	69464.4	56511.2	5169.9	6572.6	50233.7	43653.9
	llmg_0835	279.9	411.6	1463.6	768.4	143.5	281.2	2675.2	2501.2
	llmg_0836	248.9	187.7	1712.2	1036.7	270.7	141.5	1584.4	1521.6
	llmg_0837	430.8	88.7	1929.3	683.6	397.5	118.3	2262.3	2017
	llmg_0838	177.3	120.3	1365.2	400.8	390.5	319.7	2069.2	3675.7
	llmg_0839	46.5	259.7	1022.7	2077.7	558.3	167.6	691.2	1837.3
	llmg_0840	154.7	118.7	1971.5	535.7	182.2	39.7	1496	2097.8
	llmg_0841	0	15.1	519.1	507.9	24.5	35.7	453	660.5
	llmg_0842	128.7	80.2	293.1	1457.9	205.9	103	472.6	363.6
	llmg_0843	131.8	75.8	1198	401.4	368.1	65.2	224.2	164.6
	llmg_0844	143.4	120.4	408	488.3	90.2	77.6	581.9	546.1
	llmg_0845	0	89	356.7	0	0	68.3	416.1	547.3
	llmg_0846	130.4	69	397.3	289	57.6	62	258.9	291.6
	llmg_0848	77	146.4	358.3	677.1	108.8	71	655.2	862.4
	llmg_0849	0	98.2	216.8	0	0	32.8	260.4	210.4
	llmg_0850	170.3	1.3	581.5	0	0	67.1	256.8	681.8
	llmg_0851	98.4	148.2	1009.8	546.8	7.9	78.5	810.9	1222.5
	llmg_0852	1971.5	1307.6	591.7	350.4	1729.8	2126.2	506.6	111
	llmg_0853	3058.7	1543.2	32049.5	27758.3	1542.2	3289.9	33874.5	48772.3
	llmg_0854	1717	615.9	4874.8	2319	1812.9	1536.2	5799.2	918.9
	llmg_0855	398.2	743.2	723	620.5	531.5	426.4	660	953.3
	llmg_0856	2034.6	3578.3	638.6	990.7	1740.4	3726.5	327.8	983.8
	llmg_0857	1723.7	2907.9	1851.3	1403	2712.4	2925.1	553.6	1055.2
	llmg_0858	28.5	11.1	75	85.8	31	57.6	29	0
	llmg_0859	68.5	20.7	0	130.8	20.2	42.7	123.6	0
	llmg_0860	7.1	0	170.6	22.1	0	31.4	85.4	65.1
	llmg_0861	15.2	15	26.5	85.6	0	12.5	0	0
	llmg_0862	2.8	2.5	136.6	338.5	8.5	16.1	229.5	181.5
	llmg_0864	71.7	21.4	89.3	54.1	0	32.3	342.2	295.9
	llmg_0865	23.7	0	27.1	37.3	6.5	19.4	22.6	20.5
	llmg_0866	11.7	34.1	47.9	8.5	0	39.1	6.3	0
	llmg_0867	8	14	41.2	174.9	10.6	45.5	290.7	312
	llmg_0868	10301.3	14462.7	52769.9	53422.7	11347.2	12003.6	129260	133446
	llmg_0869	214.3	103.8	237.7	0	211.3	456.9	919	347
	llmg_0870	16292.2	18251.8	44899.8	35879.7	14986	22663.9	109770	81738.4
	llmg_0871	4475.4	5869	5481.6	3826.4	6721.5	4172.9	5907.5	6580
	llmg_0872	1455	2193.5	2139.1	1134.2	3219.8	1493.4	1301.3	1306.1
	llmg_0873	2319.5	2602.9	2743.2	1562.5	2215.2	1494.7	1904.7	1323
	llmg_0874	6932.6	6155.5	2938.5	1828	4289.3	6048.6	1830.5	2510
	llmg_0875	1450.7	1378.4	3094.5	3949.3	994	1529.1	2198.1	1554.3
	llmg_0876	8897	9339.2	10276.4	9488.8	6075.7	9599.2	58913.8	61590.7
	llmg_0877	29.7	16.9	7.2	0	8	31.5	0.1	0
	llmg_0878	11655.3	16315.4	13455.8	8689.5	14186.4	12129.2	22878.2	24672.2
	llmg_0879	426	624.7	2127.3	2361.1	805.9	637.5	1652.9	2216.3
	llmg_0880	1964.7	1276.5	18866	16459.3	1871.1	1086.1	24875.6	21138.3
	llmg_0881	430.1	460.2	227.5	148.5	364.9	601.1	160	178.5
	llmg_0882	488.7	686.9	837.1	132.7	145.6	1021.3	51.7	311.1
	llmg_0883	1309.4	1804.9	123.8	1188.8	1068.9	677.4	1299	261.7
	llmg_0884	1639.2	1818.2	605.3	687.5	1613.5	1311	871.1	821
	llmg_0885	3026	4527.8	888.3	1254.1	3595.9	2773	402.5	1029.3
	llmg_0886	3668.2	4252.6	3138.3	2470.7	4223	4457.9	5356.5	7752.7
	llmg_0887	453.5	564.3	1421	1068	360.3	690.1	3087.8	2611.5
	llmg_0888	222.1	235.3	557.9	1372.9	163.3	432	354	286.2
	llmg_0889	23.9	145.7	0	0	138.8	20.8	94.6	0
	llmg_0890	43940.5	95893	4020.3	14014.7	64259.3	43098.3	50044.6	34685
	llmg_0891	38849.4	61053.1	4436.7	9714.1	51795.8	31426	13610.7	14537.6
	llmg_0893	37164.1	50754.4	4620.2	7577.4	42666.1	26705.9	8662.9	7422.2
	llmg_0894	42591.3	63647.1	4725.2	8611.7	45712.2	31050.7	27311.6	21471.2
	llmg_0895	35.2	636.8	684.4	321.6	44	88.3	173.5	605.6
	llmg_0896	420.8	48.3	263.3	285.7	391.2	105.5	1164.1	1223.9
	llmg_0897	16.5	24.7	105.1	0	0	43.3	18.7	0
	llmg_0898	41.3	47.9	0	50.4	182.9	5	0	0
	llmg_0899	82.3	243.8	260.7	75.8	260.7	184.9	0	1970.1
	llmg_0900	113.3	352.9	738	316.8	280.7	513.4	125.5	292.4
	llmg_0901	523.8	705.6	332.6	381	281	609.3	283.6	388
	llmg_0902	82.4	212	0	0	44.4	55.1	0	0
	llmg_0903	108.6	255.7	173.3	13.4	105	252.5	6.2	0
	llmg_0904	3149.9	3250.4	6154.5	5644.9	3427.4	2210.2	4070.6	4366.6
	llmg_0905	240.7	177.8	367.4	845	146	455.4	296.6	0
	llmg_0906	125944	88651.9	38563.1	38809.1	86719	115967	91410.9	95316.8
	llmg_0907	738.1	1025	366.3	197	674.4	921.5	647.9	137.7
	llmg_0908	5240.2	5861.2	49335.3	37906.8	7255.2	4932.1	91489.4	74653.7
	llmg_0909	900.2	1215.8	7727.7	6305.2	693.2	827.8	7829.5	7471.6
	llmg_0910	600.4	756.9	65.5	23.4	463.3	463.7	370.7	376.3
	llmg_0911	457.8	341.5	292.6	501.4	651.7	361.3	1371.3	1220.2
	llmg_0912	3225.4	3583.2	2773.3	2217.7	3726.9	3000.9	988	1774.6
	llmg_0913	4248.9	4967.2	2423.7	2191.7	4252	4379.6	834.5	1168.6
	llmg_0914	2936.8	3397.3	1306.7	1200.5	3627.7	3154.9	1274.3	1511.4
	llmg_0915	5192.9	5606.5	3530.3	4017.7	4768.9	4004.3	5244	4970.1
	llmg_0916	3197.4	6166.5	3331.3	2160.9	4008	3641.9	8797.8	7460.6
	llmg_0917	245	354.3	55.9	71.9	649.5	278.5	65	0
	llmg_0918	0	0	0	0	0	0	0	0
	llmg_0920	33.8	0	0	0	0	4.2	0	0
	llmg_0921	0	12.4	0	0	9.1	8.7	0	0
	llmg_0922	0	6.8	10.7	39.2	0	0	0	0
	llmg_0924	0.3	3.3	0	0	0	9.3	9	0
	llmg_0925	0	0	0	0	0	0	180.5	0
	llmg_0926	5116.7	4261.1	2170	2018.9	2749.5	3685.2	1693.1	1172.1
	llmg_0927	20.4	6.8	38.6	0	10.3	69.3	0	4.1
	llmg_0928	2021.3	1205.2	8651.2	11223.9	1705.7	1130.1	12277.6	12257.6
	llmg_0929	9005.5	11409	10651	9670.1	11329.8	10409.2	14525.1	12481.2
	llmg_0930	5230.8	5428.1	2591.3	2625.7	6280.9	5364.5	4002.6	2559.2
	llmg_0931	2328.5	3267.3	847.5	1589.5	3663.9	2568.1	1630.6	1838.6
	llmg_0932	45953	49549.8	80848.1	79266.8	40547.6	61855.1	181943	140124
	llmg_0933	11403.2	10052.1	18589.2	16642.4	10181.2	7875.3	17989.9	14393.8
	llmg_0934	902.5	949.8	292.8	780.8	703.1	1143.8	76.3	71.4
	llmg_0935	848.2	842.4	221.5	293.2	1100.3	1243.3	339.6	1084.3
	llmg_0936	3077	1805.2	934.5	577.6	1726	1491.7	192.5	549.9
	llmg_0937	5172.3	5874.3	3714.9	1305.6	5317.3	4844.7	1552.3	1308
	llmg_0938	4482.8	3876.7	2910.2	3250.5	3353.4	3725	748	1599.9
	llmg_0939	6429.3	5578.1	4432.4	5944.1	6449.8	4928.1	1834.5	1877.3
	llmg_0940	1240.7	1684.7	2373.3	462.8	2067.5	1791.6	2560	5191.5
	llmg_0941	3518.4	3462.6	2914.4	2226.7	2600.6	3764.9	11234.1	11716.7
	llmg_0942	3711.2	5127.6	3457.5	3589.1	5008.2	3069.4	2852.3	2057.9
	llmg_0943	5125.7	5991.2	14055.6	12043.7	4975.5	7036.6	25530.9	23179.6
	llmg_0944	2755.2	2854	1593.2	2101.5	1932.1	3269.6	1100.2	736.7
	llmg_0945	275.5	605.8	575.5	1285.4	340.7	399.5	663.6	407
	llmg_0947	443.6	845.6	106.2	855.4	467.1	383.8	357.6	512.4
	llmg_0948	956.8	896.8	1000	712.1	1134.9	777.1	677.3	924.8
	llmg_0950	1646.8	2003.4	1226.5	2480.7	1853.6	1464.3	2831.1	2261.5
	llmg_0951	5865.5	7354.1	95704	71283.1	3965.8	4800.7	99866	80683.8
	llmg_0952	4421.7	7288.6	2371.4	1928.1	8155.2	3595.3	2855.7	3092.9
	llmg_0953	544.8	625.3	356.3	946.5	580	1257.8	237.2	215.6
	llmg_0954	1294	2873.9	10021.7	6665.1	3053.2	2802	6362.4	6532.7
	llmg_0955	1923.3	3307.7	7503.9	5844.7	2621.1	1383.1	11027	6782.6
	llmg_0956	864.7	362.5	1076.8	773.5	287.2	271.9	1379	1794.2
	llmg_0957	50.6	192.2	21140.7	17647.5	51.5	104.7	44126.5	41053.7
	llmg_0958	21.1	50.3	25025.7	17543.2	46.4	113.9	36235.6	33808.5
	llmg_0959	221.5	49	17171.3	13164.9	64.2	93.2	13986	19369.1
	llmg_0960	372.4	365.2	17372.2	17283	55.1	86.5	12639.1	12560
	llmg_0961	0	21.8	174.3	0	14	25.7	0	0
	llmg_0962	12.3	61	4934	5155.6	50.9	22.5	1624.6	1804.7
	llmg_0963	0	7	3449.2	3064.9	5.3	19.8	1814	1661.3
	llmg_0964	3233.9	4720.6	3990.4	3839.3	3285.6	3100.4	3512.9	4025.5
	llmg_0965	67.6	142.6	357.6	0	77.9	112.7	113.7	0
	llmg_0966	306.7	660.4	0	0	111.6	446	0	0
	llmg_0967	413.8	452.5	361.8	172.7	850.3	586.2	155.2	87.4
	llmg_0968	217.7	265	595.4	94.9	122	259.5	644.2	1746
	llmg_0969	92.2	33.8	235.1	109.3	96.2	136.5	1027.3	189.6
	llmg_0970	213.4	207.7	224.7	354.8	178.6	92.2	1261.7	1001.8
	llmg_0971	208.2	186.1	571.1	1032.9	112.7	159.9	3301.2	3130.8
	llmg_0972	225.3	192	917.5	1088.3	181.7	206.5	3853.5	5472.5
	llmg_0973	56.2	33.3	334.2	74.1	20.6	129.2	1306.9	864.1
	llmg_0974	92.5	60.6	627.3	1053.2	0	276.2	4995.4	1869.6
	llmg_0975	0	50.6	1527.2	869.4	168.3	112.7	2264.9	1129.9
	llmg_0976	71.8	81.4	4156.1	5089.5	26	119.9	10966.4	12212
	llmg_0977	148.3	119.5	19088.3	17381.9	36.4	118.2	85574	79993.6
	llmg_0978	204.5	265.4	436.9	79.6	762.7	143.8	35	843.7
	llmg_0979	84.2	205.9	9.4	0	95.7	336.5	154.3	97.3
	llmg_0980	284.4	493.3	177.2	393	429.6	523.6	123.2	63.8
	llmg_0981	31.2	78.7	109.9	207	36.5	58.7	129	0
	llmg_0983	337.4	535.1	170.6	477.9	319.2	302.4	32.6	232.2
	llmg_0984	699.4	157.9	1187.7	447.7	15.4	624.3	0	0
	llmg_0985	578.1	854.3	1070.1	2837.1	562	720.7	4209	5544.4
	llmg_0986	16918.1	22316.2	287366	230716	16259.3	13810	295779	308411
	llmg_0987	104.5	46.9	267.5	29.9	30.2	218.7	172.3	710.2
	llmg_0988	50.9	7.9	444.3	353.3	153.5	164.5	813.6	1229.2
	llmg_0989	387	447.5	2188.4	2321	469.9	835.3	1172.4	1089.3
	llmg_0991	271.6	390	1003.7	195.1	827	234.1	538.7	1184.1
	llmg_0992	8.9	14.7	0	0	14.9	27	0	211.4
	llmg_0993	2202.4	3205.3	3612	2274.6	4265	7181.8	7887.9	4958.1
	llmg_0994	166.7	121.9	212.6	287.8	109.7	557.2	2551.5	2234.5
	llmg_0995	3137.1	3713.8	2301.6	2481.9	2598.5	2273.3	4748.2	6121.5
	llmg_0996	559.7	573.6	245.1	146.5	669.3	584.4	691.4	0
	llmg_0997	112.3	36.7	172.6	35.8	246.7	233	289.9	255.4
	llmg_0998	62.2	70.7	72.9	236.4	13.7	47.8	217.1	0
	llmg_0999	518.7	119.5	539.2	1427.2	43	292.4	3367.3	1697.7
	llmg_1000	111.8	150.3	575.6	789.3	49.8	258.7	4212	4358.5
	llmg_1001	395.9	295.8	488.6	263.7	636.4	511.3	677.5	79.2
	llmg_1002	0	104.3	1008.7	459.8	40.4	21.3	1175.9	2129.9
	llmg_1003	208.9	123.7	438.7	99.7	348.9	114.8	495.1	136.6
	llmg_1004	0	0	64.6	0	0	3.9	0	0
	llmg_1005	0	3.8	0	0	0	7.4	0	0
	llmg_1006	0	3.3	21.2	0	0	0	89.5	0
	llmg_1007	0	0	6.4	0	0	0	0	0
	llmg_1008	21005	20344.5	15718.3	17099.2	21619.6	16431.8	43669.1	46800.5
	llmg_1009	0	0	0	0	0	0	0	0
	llmg_1010	0	2.3	0	0	0	3.7	0	0
	llmg_1011	4.2	0	23.5	0	0	7.2	5.1	0
	llmg_1012	0	0	0	0	0	0	0	241.2
	llmg_1013	0	0	0	0	0	0	0	0
	llmg_1014	9.1	0	0	0	0	11.5	0	0
	llmg_1015	46.1	85.9	4.1	0	17.8	72.9	7	154.4
	llmg_1016	0	5.8	0	0	6.9	15	0	0
	llmg_1017	1499.2	667.9	3298.8	443.5	360.1	1268.1	3663.4	5265.1
	llmg_1019	576.2	302.5	1748.2	1610.3	373.4	309.3	2897.5	2461
	llmg_1020	2194.3	2183	3324.9	3738	2864.7	1926.5	6485.2	3389.6
	llmg_1021	398.4	196.7	288	224.7	306.3	446.8	434.4	628.4
	llmg_1023	7607	10728.1	28735.2	34895.3	7630.5	10038.7	83543.8	74110
	llmg_1024	5445.3	5971.8	226	303.3	4374.6	3192.9	164.5	233.9
	llmg_1025	5714.9	6868	206.7	64.5	3823.4	3831.7	303.9	71.2
	llmg_1026	3730.2	4131.7	1546.3	2435.2	3568.5	2728.7	793	1032.1
	llmg_1027	1559.4	1479.3	274.4	345.1	1045.2	2083.8	337.3	153.3
	llmg_1028	1515.5	566	247.8	247.6	666.1	686.2	812	498.8
	llmg_1029	1363.7	966.7	345.9	2625.6	589.2	879.7	55.1	245.1
	llmg_1030	95.4	205.9	232.1	0	252.2	97.2	217.6	31.3
	llmg_1031	383.2	311.3	295.4	740.1	502.6	226	221.9	0
	llmg_1032	544.3	753.3	459.5	934.7	475.4	475.8	926.2	821.7
	llmg_1034	68.4	251.8	0	0	139.4	110.4	0	158.5
	llmg_1035	460.1	466.2	138.8	0	934	251.3	539	1859.1
	llmg_1037	87.4	200.7	86.3	0	13.9	65.3	0	0
	llmg_1038	352.8	201.3	35	219.6	93.9	111.6	27	0
	llmg_1039	296.1	232.1	121.3	133.5	96.3	105.5	21.7	42
	llmg_1040	82.4	18.9	199	54.3	31	121.8	32.4	0
	llmg_1041	411.9	722.6	370.2	1074.1	629.2	580.4	1113.4	1541
	llmg_1042	243.4	317.2	75.1	121.9	436.2	425.9	944.9	646.7
	llmg_1045	0	10.1	0	56.1	0	9	0	0
	llmg_1046	7.3	28.8	12.1	7.1	0	8.1	47.2	67.5
	llmg_1047	3055	3054.6	1011.4	1437.4	1421.7	3473	886.6	366.1
	llmg_1048	6210.9	4895.6	4937.4	4152.6	4734.4	4422.6	4060.6	4268.5
	llmg_1049	7457.9	6325.4	7998.4	5452.6	5353.7	7126.2	7639.4	6679.8
	llmg_1050	9213.6	7761	160807	138293	7722.2	5974.2	80852.9	68159.1
	llmg_1051	612.7	871.3	2555.3	1754.4	895	534.9	2201.8	1077.8
	llmg_1052	41.3	10.2	26.8	54.2	28.7	26.5	77.9	219.1
	llmg_1053	28.2	0	0	19.7	0	0	0	0
	llmg_1054	15.8	14.7	196.2	311.1	52.7	92.2	461.4	546
	llmg_1055	0	8.5	14.2	0	0	0	168.7	0
	llmg_1056	1280.9	2000.4	2067.7	1536	1648.9	2082.1	1679	674.6
	llmg_1057	1434.9	656	3724.9	3122.5	631.7	903.9	8001.8	4896.2
	llmg_1058	1803.2	2222.6	1386.4	1671.9	1289.9	3061.9	2683.2	1648.4
	llmg_1059	4261.1	6608.2	2533.8	4790	7747.7	6042.2	931.3	1535.2
	llmg_1060	4594	4417.7	2643.8	2892.1	6238.9	3484	1904.3	1890.4
	llmg_1061	6239.4	5577.2	3502.2	5211.7	4829.4	11092.1	496.7	967.3
	llmg_1062	6749.7	7560.5	5587.1	7079	9017.5	7743.9	5186.5	6305
	llmg_1063	5807.3	5904	4418.2	2825.9	5655.9	5321.9	3480.3	2269.3
	llmg_1064	16212.8	23879.4	16286.3	15250.3	23217.6	22093.9	12757.8	15625
	llmg_1065	3837.5	5459.5	5262.3	2868.3	5032.5	4130.7	5878.2	2594.6
	llmg_1066	538.5	787.7	140.7	727.9	782.9	801.1	502.4	420
	llmg_1067	2426.1	2062.8	1319.2	1962.7	1897.4	1796.3	765.9	1175.9
	llmg_1068	3141.9	2883.3	2323.5	2631.5	3115	3126.1	1119.4	1596.5
	llmg_1069	655	1962.4	377.4	288.6	1623.9	942.2	88.2	0
	llmg_1070	98.7	30.3	0	561.3	0	55.1	0	0
	llmg_1071	442.1	592.4	93.8	47.5	482.2	304.4	229.9	354.2
	llmg_1072	84.9	153	0	203.4	18.5	114.9	73.1	57.4
	llmg_1073	120.2	137.6	1020.6	1126.8	173.3	114.2	1243.6	1361.4
	llmg_1074	270.9	513.7	902.9	715.5	462.1	362.5	522	532
	llmg_1075	506.2	701.5	1858.1	1199.2	695.3	712	2163.8	2447.6
	llmg_1076	133.9	169.8	64.5	202.5	386.1	309.1	0	0
	llmg_1077	430.1	709.6	111.5	424.7	479	737.9	68.1	0
	llmg_1078	568.3	529.8	202.8	669.3	605.2	389.9	167.2	0
	llmg_1079	0	0	55.6	0	0	23.3	0	95.9
	llmg_1080	7876.8	10543.7	751474	544855	8413.5	7224.1	717113	566814
	llmg_1081	2327.8	1823.4	12082.6	5239.3	530.4	2514.8	12695.1	15295.7
	llmg_1082	65.1	129.1	0	118.1	22.5	81.4	0	0
	llmg_1083	957	746.2	92.9	130.6	293	959.3	202.6	0
	llmg_1084	230.9	57	42.4	22.4	129.4	80.7	34.4	313.8
	llmg_1085	1230.2	1787.7	613.3	1195.1	1784.8	1517.1	786.8	1109.1
	llmg_1086	8755.3	12604.7	4063.3	5141.3	12176.1	9268.7	8060	9265.4
	llmg_1087	434.1	504.4	852.8	91.5	350.4	616.6	210.9	789.8
	llmg_1088	3654.4	4142.9	20908.4	22889.3	3067	4096.9	14295.9	15043.9
	llmg_1089	40350.9	70991.8	3052.4	8457.7	54313.7	24350.5	18300.6	14632.1
	llmg_1090	325.9	705.6	17389.7	16522.2	516.1	1004.3	15942.2	22164.9
	llmg_1091	376.6	646.1	25841.3	17718.6	720.3	673.3	11815.6	18866.4
	llmg_1092	313.9	193.3	19870.8	14500.1	466.4	695.1	21157.9	22233.4
	llmg_1093	347.3	79.7	11916.3	10749.3	266.7	444.5	13588.9	15198.3
	llmg_1094	619.5	301.6	59507.6	45594.9	373.9	1155.9	65389.2	70049
	llmg_1095	1077.4	1418.9	166288	132266	2113.7	3258.2	282826	283529
	llmg_1096	349.9	276.8	19577.6	20959.5	338.6	889.4	20665.6	24837
	llmg_1097	719.9	313.7	11748.4	10234.1	381.3	496.9	12706.3	21465.9
	llmg_1098	334.4	150.5	5115	3932.6	185.6	364.1	6945.4	7080.3
	llmg_1099	302.7	336.3	4159.5	2876.7	201.9	273.7	6691.7	6214.5
	llmg_1100	2775.6	3305.5	2702.7	2494.5	4465.4	2845.7	2110.5	3134.8
	llmg_1101	2030.9	1426.9	14577.2	12913.9	1004	1611.3	25484.6	21687.1
	llmg_1102	951.5	1412.8	845.6	1123.1	1526.5	941.9	1081.5	777.6
	llmg_1103	3375.9	2836.8	3107.4	2257.9	2829.3	2158	5939	5684.1
	llmg_1104	278.9	331.1	38.4	194.8	144	364.9	4.9	75.7
	llmg_1105	5317	15172.4	531.7	163.7	12325.3	3234	982.9	1275.4
	llmg_1106	11220.5	17613.5	588.5	361.5	17958.3	4965.4	954.9	1114.2
	llmg_1107	20451.8	29415.4	669	2141.6	28610.6	9889.7	4233.1	4243.8
	llmg_1108	10360.4	12071.9	1054.9	3022.2	11597.5	7133.5	3998.9	6603.2
	llmg_1109	2057	2018.8	1306.7	1062	2064.2	2139.1	3656.7	1792.6
	llmg_1110	1911.9	2699.5	1601.9	1854.4	2264.2	1803.5	3109.7	3374.9
	llmg_1111	1698.8	1713.7	1104.7	199	1546.6	1512.4	581.9	91.3
	llmg_1112	1695.4	1711	803.3	985.7	1495.4	1092.3	1009.9	1092.9
	llmg_1113	8869.7	8970	8022.2	8173.6	9569	8076.8	16970.9	15037.6
	llmg_1114	8249.7	11648.1	5475.2	5577.9	10265.5	9577.7	10996.7	10291.6
	llmg_1115	1092.4	1298.2	4550.6	4538	1173.2	888.8	4907.9	4373.7
	llmg_1116	2531.2	2680.7	3382.7	3828.9	2646.3	2402.8	10426.3	9316.7
	llmg_1117	5194.5	6655.3	34367.2	27301.6	5940.4	4601.5	75174.7	73842.8
	llmg_1118	40914.5	84041.7	89680	81200.8	72190.1	48776.4	253684	228849
	llmg_1119	49870.8	75931.8	127230	116160	66484.7	56320.5	419619	412920
	llmg_1120	56254.6	87853.3	72413.4	73572.1	81935.7	68186.3	242102	297359
	llmg_1121	13600.5	16822.6	22982.6	19272.7	15749.2	15466.3	42857.7	39809.4
	llmg_1122	8981.9	12261.7	8579.2	9908.7	12601.1	12617.1	17571.3	17941.6
	llmg_1123	11602.1	16033.3	8245.4	10231.3	15065.7	15970.1	9313.7	7367.6
	llmg_1124	608.9	614	368.7	190.8	235.1	925.8	436.4	107.2
	llmg_1125	556.6	869.7	937.1	1262.6	666.5	1070.7	960.2	1028
	llmg_1126	1417.4	1947.8	2069.2	542.6	1198.5	1464.4	1050.2	329.4
	llmg_1127	101.6	48.3	8286.2	6087.9	83.5	171.1	7857.3	9800.5
	llmg_1128	0	0	12247.6	9616.2	182.4	166.8	18268.6	18143.1
	llmg_1129	145.9	19.3	8053.5	7801.8	17.6	171.9	16737.4	22964.3
	llmg_1130	0	23.6	0	27.2	0	0	25	80.5
	llmg_1131	4355.4	6119.5	2118.3	3526.4	4489.7	4018.6	988.7	507.1
	llmg_1132	139.8	212.6	37.7	77	213.2	193.1	34.7	19.7
	llmg_1133	749.1	594.3	348.9	358.3	709.2	649.8	394.9	199.7
	llmg_1134	1056.7	582.9	443.7	99.4	1072.5	1072.8	271.8	1909.8
	llmg_1135	5106.4	5194.7	62734.3	60023.1	2720.4	4196	56457.8	48565.9
	llmg_1136	3834.6	3661.8	3397.3	2100.8	2496.8	2095.7	2382.9	899.5
	llmg_1137	3357.2	3230	2014.9	3177.1	906.5	1883.8	889.4	1081.6
	llmg_1138	5135.8	6682.3	5733.3	6287.6	3376.3	3174.1	15293.1	14116.5
	llmg_1139	296.2	556.7	7.9	0	373	244.3	119.8	120.1
	llmg_1140	422.4	275.8	425.6	191.6	91.8	137.3	871.5	1075.6
	llmg_1141	0	31.5	0	28.4	0	27.5	0	0
	llmg_1142	57.1	23.5	53.2	202.2	28.3	8.5	77.2	0
	llmg_1143	7	1.9	0	0	0	6.9	0	0
	llmg_1144	42.4	10.5	28.6	0	41.5	26.5	0	0
	llmg_1145	8.5	12.8	0	88	35	55.1	0	0
	llmg_1146	0	40	0	0	0	34.4	0	0
	llmg_1147	0	0	0	0	0	0	0	547.1
	llmg_1148	0	40.3	187.5	69.2	2	31.8	48.7	143.7
	llmg_1149	139.9	175.2	111	720	68.1	113.9	202.3	494.2
	llmg_1150	194.6	297.3	418.1	544.3	469.5	170.4	786.3	1096.4
	llmg_1151	453	607.3	616.9	1030.9	410.3	660.4	745.5	508.5
	llmg_1152	87	184.1	192.3	13.4	58.3	151.9	22.5	122.3
	llmg_1153	765.3	945.4	1104.1	1032.1	1008.6	928.9	689	379.7
	llmg_1154	1385.5	2062.6	1376.8	1427.3	1458.5	1659.8	1675.1	764.1
	llmg_1155	637.7	306.1	92.8	600.9	304.1	271.9	83	185.9
	llmg_1156	2210.3	3297.8	1371.9	772.6	4591.7	2357.6	1746.2	884.8
	llmg_1158	627.7	316.1	2991.6	1190.9	284.1	192.3	662.6	529.9
	llmg_1159	1131.8	855.2	1927.5	870.3	456.6	886.3	1033.9	860.6
	llmg_1160	31.4	116.8	0	0	0	56.2	0	0
	llmg_1161	0	6.7	0	0	0	2.8	0	0
	llmg_1162	1.8	16.8	0	0	0	3.4	0	0
	llmg_1163	0	1.9	0	0	0	12.6	0	0
	llmg_1164	0	0	0	0	0	11.1	0	0
	llmg_1165	0	24.3	0	0	0	0	0	0
	llmg_1166	0	0	31.4	0	0	3	0	0
	llmg_1167	0	0	0	0	0	0	0	0
	llmg_1168	0	0	0	0	5.4	17.5	0	0
	llmg_1169	88.1	54.9	107.4	0	15.9	24.2	95.7	0
	llmg_1170	215.9	92.5	115.4	47.3	32	138.8	152.1	347.8
	llmg_1171	509.2	1115.7	491.9	1184.6	999.8	540	198.2	403.2
	llmg_1172	338.9	336.1	180.9	298.7	357.6	257.8	340.3	242
	llmg_1173	438.5	450.3	294.6	415.1	857.1	1142.6	375.1	537.5
	llmg_1174	518.8	806.4	125.5	76.6	1583.3	1043.5	261	147
	llmg_1175	2327	2494.7	1580.5	925.8	2122.8	2530.4	1378.6	958.7
	llmg_1176	2267.6	2607.7	657	2087	3515.8	3093.4	1335.9	1541.5
	llmg_1177	523.7	351	171.8	0	563.5	299.2	117	70.8
	llmg_1178	154.4	18.5	276.4	373.6	0	62.4	640.9	396.6
	llmg_1179	363.2	340.7	681.2	231.3	694.7	320.7	1393.1	1113.2
	llmg_1180	1141.7	806.3	1180.5	805.5	850.7	1087.3	1631.3	153.2
	llmg_1181	5716.5	8100.2	10217.5	7726.4	8402.7	6723.3	18384	21182.6
	llmg_1182	30.5	45.3	421.2	0	0	22.4	60.3	189.6
	llmg_1183	459	760.3	3642.1	3050	622.4	737.5	18097.7	19333.2
	llmg_1184	1063.9	711.6	12110.5	13675.5	1407.2	1254.8	56882.8	60713.3
	llmg_1185	3456.7	4117	4533	3481.5	3208.1	2220.1	13222.8	11917.4
	llmg_1186	31347.8	46874.9	19956.4	22499	24234.4	46929.9	38834.6	45556.1
	llmg_1187	4157.4	3444	1533.1	2922.8	4995.9	4311.8	1408	1721.2
	llmg_1188	3433.2	2903.1	2126.3	2682.4	4728.8	4083.4	1556.8	1880.9
	llmg_1189	2259.1	2954.6	1565.2	1540.2	3027.3	2225.7	1826.7	716
	llmg_1190	1940.3	1832	1083	348	1769.2	1651.1	255.1	361.3
	llmg_1191	3623.5	2035.9	1129.4	1820.1	2193.3	2898	787.1	1362.5
	llmg_1192	1602	1792.5	590.2	734.4	2561.4	2043.3	376.3	911.5
	llmg_1193	2501.7	2847.6	942.1	2378.1	3994.9	2692.2	730.4	2036.9
	llmg_1194	5686.5	5810.3	1716.5	3257.4	6001.8	6427.2	1019.4	1015.7
	llmg_1195	2544.3	2150.1	62811	50745.6	1498.2	1916	76036.7	72228.4
	llmg_1196	0	0	0	0	0	0	0	0
	llmg_1197	8.6	0	68.2	0	0	0	0	0
	llmg_1198	14.7	0	19.8	0	0	6	58	0
	llmg_1200	7	0	9.4	66.6	38.8	0	0	0
	llmg_1201	0	0	11.2	0	0	0	0	466
	llmg_1202	676	707.6	1837	1421.1	815.5	818.5	1306.5	1279.3
	llmg_1203	723.8	457.9	1439.5	732.5	547.1	723.4	2976.4	2591.2
	llmg_1204	1168.5	948.9	695.8	1063.8	1145.4	922	2225.9	1940.6
	llmg_1205	213.7	366.2	121.5	54	572.8	356.3	450.4	403.7
	llmg_1207	148292	115796	37376	58632.6	133638	174606	125298	132140
	llmg_1208	241151	198808	80779.5	126011	197850	291266	359578	402963
	llmg_1209	89.3	177.2	622.3	0	16.9	82.7	151.6	480.2
	llmg_1210	25.3	85.3	241.7	425	24.9	86.6	148	434.1
	llmg_1211	107.4	1.4	446.3	582.9	60.5	84.5	494	705.6
	llmg_1214	516.5	521.6	1197.4	630.6	407.5	487.6	100.2	111.8
	llmg_1215	1060.8	822.1	1146.3	750.6	717.7	916.5	801.3	638
	llmg_1216	324.4	174.6	1542.4	1157	215.6	438.3	128.3	517.2
	llmg_1217	339.5	224.9	398.1	656.3	131.7	272.6	81.5	182.6
	llmg_1218	157.6	480.8	856	824.2	383.6	378.3	36.2	0
	llmg_1219	1671.1	1910.6	2069.2	1690	1673.7	1917.7	999.9	1227.8
	llmg_1220	1353.7	1507	1244.8	592.1	1803.6	1255.9	1056.4	1085.8
	llmg_1221	2687.2	2248.2	1964.4	1482.2	1751.6	2293.5	4139.5	1198.9
	llmg_1222	2350.7	3042.2	1853.2	2616.9	2348.7	3440	2745.4	3118.3
	llmg_1223	628.7	589.6	156.3	211.4	327.6	377.6	236.5	113.4
	llmg_1224	2412.1	3700.9	2633.4	1685.6	2995.8	3141.1	2612.3	2283.7
	llmg_1225	0.2	28.3	40.2	0	123.6	46.1	206.6	306.2
	llmg_1226	8	195.8	77.5	0	35.8	36.7	130.8	635.5
	llmg_1227	894.7	651.5	274.5	197.1	1197.9	1107	1216.7	1058.3
	llmg_1228	12.2	122.1	0	0	19.1	24.1	0	0
	llmg_1229	118.8	108.9	0	217.9	282.9	172.8	0	0
	llmg_1230	353	432.1	134.3	127.4	651.8	445.2	0	0
	llmg_1231	370.2	243.2	210.7	0	177.2	150.6	63.8	0
	llmg_1232	117	126.4	41.1	0	29.2	21.7	0	0
	llmg_1233	63.8	24.6	11	42.5	63.5	11.1	7	0
	llmg_1234	8.5	11.1	0	395	21.6	31.6	0	0
	llmg_1235	89.3	66.3	239	81.6	174.5	114.6	240.7	108.9
	llmg_1236	0	0	0	0	0	16.8	0	0
	llmg_1237	130.4	63	22.7	642.5	20.5	149.7	109.8	190.5
	llmg_1238	20482.1	26092.9	15255.5	20140.7	13678.5	31408.8	6503.8	3990.2
	llmg_1240	68.8	94.5	16	0	15.4	48.5	0	0
	llmg_1241	33.6	175.6	0	0	0	74.5	0	98.4
	llmg_1242	13.9	128.1	0	0	506.2	111	0	0
	llmg_1243	94.8	53.1	22.4	76.1	36.3	92.6	20.6	65.9
	llmg_1244	42.5	65.2	0	237.6	47.3	60.2	128.2	0
	llmg_1245	171.4	34.1	18.8	0	109.8	118.3	411.4	0
	llmg_1246	9.5	34.1	28.6	0	104.6	273.4	0	0
	llmg_1247	135.3	193.2	34.6	0	683.7	419.4	45.3	0
	llmg_1248	184.2	328.3	224.5	0	159.5	298.6	30.2	176.9
	llmg_1249	212.6	317	169.9	173.2	278.1	335.5	115.4	241
	llmg_1250	125	92.1	79.6	0	137.7	188.2	48.5	86.1
	llmg_1251	13.4	3.5	0	0	0	82.8	0	0
	llmg_1252	1668.1	1556.1	2498.6	1264.5	1114.4	2290.2	1960.7	2137.5
	llmg_1253	115.1	65.8	225.3	182.6	197.8	112	1636.2	593.8
	llmg_1254	36.7	93.8	125.6	0	0	111.1	0	0
	llmg_1255	3261.5	7108.5	23000.6	15951.1	5654.9	6218.6	12749.2	8130.6
	llmg_1256	21508.9	22182.7	22751.3	17441.6	13284.8	27254.5	12841.6	5892.3
	llmg_1257	15055	23666	307636	244337	13493.2	12324	353564	295192
	llmg_1258	7569.3	8054.8	109570	105871	7095.6	5358.9	111884	131582
	llmg_1259	6158.7	8033.4	109470	111016	6055.6	5494.9	187597	143203
	llmg_1260	13993.8	17267.9	357804	370412	10838.1	12520.4	353911	378907
	llmg_1261	157.6	492.9	762.9	568.9	525.5	315	784.2	982.3
	llmg_1262	642.1	661.2	1672.2	1594.1	949.4	771.8	2522.8	3538
	llmg_1263	152.5	138.3	3546	4944.5	74.7	248.8	2214.8	3654.3
	llmg_1264	155.4	205.1	356.1	0	199.2	356	108.7	864.9
	llmg_1265	564.9	851.4	588.8	341.1	242.5	697.3	386.7	209.4
	llmg_1267	105.4	59.8	0	0	0	52.1	0	0
	llmg_1268	96.4	17.8	0	0	0	18.7	0	0
	llmg_1269	477.2	1101	1690.2	510.4	669.3	789	1892.1	1476.6
	llmg_1270	1147.9	1457.4	5650.4	4397.5	878.5	1805.6	5776.2	4416
	llmg_1271	6089.2	6937.6	4591.1	3338.5	5990	5537.2	3287.4	5984.3
	llmg_1272	3165.2	3450.9	3036.4	3276.5	3453.8	3458.8	1292.1	1092
	llmg_1273	55.8	6.2	74.4	0	78.6	11.2	0	0
	llmg_1274	3903.7	4940.4	15773.1	16159.1	3557.1	4879.4	36853.4	36580.8
	llmg_1275	4550.1	6036.9	11340.8	10401.3	4055.9	4277.2	24902	17840.5
	llmg_1276	232.4	77.6	473.4	336.6	122	175.7	1452.9	1713
	llmg_1277	167	321.7	742.1	695.5	269.4	407.1	7249.2	8400.2
	llmg_1278	145.1	199.5	629.9	1019.7	34.3	276.4	5156.2	5174.2
	llmg_1279	85.1	245	377	201.2	226	177.2	2855	2537.6
	llmg_1280	243.9	70.8	553	580.1	390.4	341.4	3315.3	5652.7
	llmg_1281	6.8	46.7	0	0	3.9	25.1	57.8	41.8
	llmg_1282	0	0	0	0	4.1	22	145.6	0
	llmg_1283	27	0	0	671.9	0	60.3	66.4	0
	llmg_1284	24	40.9	31.8	0	0	36.4	245.6	782.7
	llmg_1287	8719	11133.5	5161.9	4160.6	6669.1	7051.5	8730.7	7398.1
	llmg_1288	108.2	155.1	332.7	38.3	137.1	123	1351.6	836.3
	llmg_1289	219.2	71.2	216.1	578.3	92.9	136.3	1617.4	910.6
	llmg_1290	57.8	170.7	364.4	153.8	260.3	98.4	551.8	807.1
	llmg_1291	38.4	73.3	451.2	108.1	41.8	100.3	306	372.2
	llmg_1292	107.3	281.1	149.5	111.5	269.3	198.4	664.3	1063.7
	llmg_1293	66.3	64.6	415.7	64	245.2	173.4	324.2	469.5
	llmg_1294	85.7	26.8	464.3	1096.5	60.2	60.2	163.1	540.5
	llmg_1295	87.2	130.2	431.5	253.6	243.5	120.2	824.9	591.3
	llmg_1296	24.1	115	668	57	333.9	89.1	304.1	267.5
	llmg_1297	165.3	348.4	1896.7	1511.4	282.1	244.9	4741.1	2731.8
	llmg_1298	44	55	297	70.5	190.2	73.9	273.7	36.4
	llmg_1299	710.2	494.7	4103.2	2947.7	184.6	250.4	2984.9	2499.6
	llmg_1300	472.6	304.2	6405.6	4280.8	77.5	355.1	4373.1	4233.2
	llmg_1301	362.7	293.8	2913.4	1792.7	170.4	274.2	1442.2	1712.3
	llmg_1302	130.3	26.3	1437.1	714.8	76.8	93.2	1039	555.6
	llmg_1303	163.3	78.9	1850	1681	102.3	85.8	1111.4	970.4
	llmg_1304	1769.3	2347	694.1	443.6	2576.8	1846.3	2339.5	1867.8
	llmg_1305	0	0	0	0	0	0	0	0
	llmg_1306	142.2	84.4	483.8	457	184.5	139.9	432.9	160.7
	llmg_1308	0	0	0	0	0	0	0	0
	llmg_1309	12617.2	13889.4	70993.5	54376.4	12156.1	9027	119053	110860
	llmg_1310	3103.2	2146.8	1936.3	2143.8	2316.6	3172.6	4473.5	3146
	llmg_1311	1998.4	1395.7	634.8	1217.8	1091.5	1221.5	938.6	1774.7
	llmg_1313	1695.9	2399.9	478	725.7	1153.8	1526.3	730.4	450.6
	llmg_1314	3168.2	3429.5	2934.5	2921.6	3542	3294.1	1804.9	1822.1
	llmg_1315	2516.4	2499.7	1998.6	2511.7	2956.3	1962	1191.1	534
	llmg_1316	129.9	199.5	184.6	669.3	85.5	185.2	33	0
	llmg_1317	8503.1	8329	37631.3	34737.2	8745.9	8260	82794.9	59953.6
	llmg_1318	36.7	98.9	45.9	86.7	37	66	154.3	68.9
	llmg_1319	303.9	425	813.2	638.8	419	237.7	676.8	848.9
	llmg_1320	107.8	259.4	576.6	512.2	69.9	171	266.4	148.5
	llmg_1321	61.8	46.1	193.4	85.1	120	67.3	107.7	413.6
	llmg_1322	8	3	0	0	145.7	60.4	36.1	0
	llmg_1323	48.8	7.5	69	66	69	24.3	82.7	42.6
	llmg_1324	0	7.5	0	0	0	41.2	0	0
	llmg_1325	2166.3	1608.8	1751.6	394.2	1673.1	1955.8	1655.6	1405.9
	llmg_1326	1263.8	1316.6	644.6	739.8	1229.1	1833.1	727.5	1220.6
	llmg_1327	1481.4	1104.8	574.6	199.2	1243.3	1150.3	188.8	160.2
	llmg_1328	2624.1	2925.4	632.3	1414.8	2533.1	3149.4	576.1	1610.2
	llmg_1329	10767.5	17812.4	6545.9	6667.7	14191.4	11195.1	7166.9	6365.2
	llmg_1330	7223.7	12406.2	2646.4	1615.8	8060.4	7399.6	1590.1	1068.1
	llmg_1331	2431.3	2827.3	1751.1	892.4	3972.8	2233.2	13274.8	15080.3
	llmg_1332	1901	2243.4	536.6	66.6	2444.1	1916.8	1766	1763.3
	llmg_1333	2139.8	1946.3	719.5	826.7	2499.6	2249.2	828.3	640.6
	llmg_1334	2379	3775.2	1882.3	1543	3292.4	3601.7	1300.4	1001
	llmg_1335	2195	2383.2	1134.3	197.6	2108	1749.5	1931.4	314.1
	llmg_1336	2045	2706.5	1281.2	445.7	2919.9	2297.2	1212.7	1084.3
	llmg_1337	2821.5	2832.6	554.5	501.1	2788.1	2144.1	724.2	576.8
	llmg_1338	1776.8	1946.7	509.3	1158.9	1871.1	1761.6	144.4	0
	llmg_1339	4783.6	9102.2	2253.3	1992.9	7151.4	6166.1	9028.9	6445.5
	llmg_1340	4862.3	5773.8	1584.9	2444.1	4848.2	4893	2288.5	1629.6
	llmg_1342	3805.5	6046.6	2848.8	1982.1	4086	6962	1944.3	1752.8
	llmg_1343	2056.6	2413	664.5	1106.2	1864.2	3014.8	583.5	13.4
	llmg_1344	127.1	183.3	1002	624.8	474.1	158	1651	3211.5
	llmg_1345	2542.1	1332.6	1405.6	1863.2	1824.1	3817.1	3787.6	1879.7
	llmg_1346	1691.4	986.2	944.1	954.6	1182.4	2371.8	1848.5	1070.5
	llmg_1347	3528.2	1916	28649.5	30959.1	3323.7	2668	50609	64777.9
	llmg_1348	2366	1620.5	17666.2	18252.1	2509.2	1524.5	23021.6	26367.6
	llmg_1349	2668.9	2956	647.4	311.7	2436.2	3373.7	314.6	659.8
	llmg_1350	8691.9	9982.1	22657.2	20879.2	12314.2	8870	98951.4	82841.9
	llmg_1351	10865.6	9756.1	16149.5	18078.4	9417.1	9321.5	63923.4	75459
	llmg_1352	13556.9	10923.6	8094	6489.3	9639.8	11753.4	48320	50931.7
	llmg_1353	11709.4	12982	5917.2	5584.8	9791.7	15760.9	20565.7	18921.3
	llmg_1354	7398.9	7297.5	3594.3	1707	5963.9	8079.4	952	1344.6
	llmg_1355	8200.7	7791.1	4969.1	5059.7	6840.9	9183.5	2183.8	2290.8
	llmg_1356	8464	8745.1	6117.5	7379	9166.3	8900.8	6115.4	5137.6
	llmg_1357	4298.7	5239.9	4162.3	3943.1	4194.5	4533.4	3095.6	2322.2
	llmg_1358	5205.6	4638.6	3702	6297.1	4339.8	4712	849.1	1100.6
	llmg_1359	3378.4	3747	45360.1	47162.1	5787.7	4064.9	93314.3	113034
	llmg_1360	2182.8	1694.8	16334.8	17246.7	2789.6	1533.3	22223	24267.5
	llmg_1361	597.1	463.2	1095.1	846.3	478.4	451.7	1542	1253.7
	llmg_1362	784.8	1140.1	1786.5	1718.1	304.5	557	4232.2	2597.2
	llmg_1364	598.8	590.5	707.5	24.6	762.3	645.3	253.3	399.6
	llmg_1365	297.6	847.3	637.5	22.4	371.3	798.5	1175.7	1031.2
	llmg_1366	245.5	255.6	95.8	37.3	284.2	194.2	72.5	0
	llmg_1367	67.4	27.2	4.5	0	76.3	10.4	0	76.6
	llmg_1368	65.4	104.6	219.7	0	15.8	102.1	0	57.9
	llmg_1369	62.9	67.9	46.6	0	50.2	76.8	35.2	0
	llmg_1369a	502.9	548.1	6229.1	6568.1	232.7	381.3	3474.1	3871
	llmg_1371	638	573.6	6739.8	7913.1	251.2	370	4298.3	3785.8
	llmg_1373	6	0	30.5	0	208	5.2	0	0
	llmg_1374	502.7	306.3	554.4	265	496.9	251.8	127.2	373.6
	llmg_1375	64	124.4	767.9	294.2	52.9	92.3	134.7	0
	llmg_1376	60.1	68.3	178.8	99.4	157.4	37.9	400.1	456.8
	llmg_1377	38.2	127.9	386.2	142.4	132	87.3	247	76
	llmg_1378	190.8	71.2	63.8	223.5	23.3	23.9	42.5	0
	llmg_1379	19.5	48.9	69.6	261	11.7	41.9	93.1	0
	llmg_1381	54.1	0	208	0	0	0	35.3	163.1
	llmg_1382	46.4	54.6	522.6	156.2	20.9	128.1	269.6	249.3
	llmg_1383	54.3	264	146.1	411.6	55.3	64.2	73.3	273.2
	llmg_1384	173.5	121.1	121.5	0	41.4	24.9	0	0
	llmg_1385	34.8	91.8	74.8	0	0	0.4	119.1	0
	llmg_1386	113	57.6	183	182.6	85.5	89.1	160.8	344.2
	llmg_1387	275	674.7	134.3	0	242.4	382.8	283.3	0
	llmg_1388	114.8	60.8	262.4	162.8	39.9	85.5	203.8	184.7
	llmg_1389	30.2	81.3	148.7	548.9	349.1	21.6	34.8	107.5
	llmg_1390	266	215.5	163.5	392	151.7	102.4	138.5	66.9
	llmg_1391	211.8	159.8	264.5	103.6	143.5	104.7	233	119.9
	llmg_1392	131.5	98.5	97.5	245.1	10.9	161.3	116.7	0
	llmg_1393	158.4	83.7	221.7	86	23.8	85.1	38.3	75.6
	llmg_1395	566.4	74.4	207	690.7	103.1	118.8	155.3	0
	llmg_1396	486.4	145.9	1322	3354.7	120.6	126.4	911.4	223.1
	llmg_1397	0	0	150.4	0	0	5	44.6	0
	llmg_1398	365.1	396.6	833.2	984.6	153.6	191.6	320.8	392.8
	llmg_1399	1115.9	1558.8	6565.3	6984.1	1072.1	944	12553.8	13155.4
	llmg_1400	1425.8	760.8	1718.8	241.6	295.4	466.4	1814.4	4355.9
	llmg_1402	1105.6	1148.4	3247	3363.1	107.1	894.1	909.2	696.3
	llmg_1403	176.6	520.1	209.9	0	101.6	257	0	0
	llmg_1406	405.3	335.4	87.5	65.7	131.6	226.5	0	0
	llmg_1407	535.6	583.3	381.9	0	428	150.6	0	0
	llmg_1408	108.7	345.7	32.6	0	80.2	299.3	0	0
	llmg_1409	122.9	185	0	271	96.7	149.7	0	0
	llmg_1410	534.2	233.2	0	0	249.2	118.1	0	106.3
	llmg_1411	187	317.9	248.5	22.8	207.3	103.7	25.6	0
	llmg_1412	988.6	583	1023	1040.9	687.4	1412.4	2551.8	1304.7
	llmg_1413	2636.9	2034.8	521.8	1525.3	1099.3	1948.6	827.4	1247.6
	llmg_1414	4950	5822.5	1950.1	3972.2	5026.8	5717.2	4381.5	6930
	llmg_1415	3895	4145.1	3815.2	1833.7	3511.1	4351.3	5718.2	6188.5
	llmg_1416	3320.7	7275.2	3463.4	951.3	3962	4899.4	1850.7	1629.4
	llmg_1417	2311.5	3118.7	3138.5	3686.4	2100.8	2613.6	4291.5	3893.5
	llmg_1418	427.9	309.6	481.4	94.5	700.2	448.4	52.9	20.2
	llmg_1419	766	1414.8	2512.6	551	1438.7	1086.5	1419.3	1166.7
	llmg_1420	821.5	668.9	898.6	1010.3	782.3	582.9	553.7	305.3
	llmg_1421	622.1	1099.8	1037.1	365.6	579.9	787.8	329	476.5
	llmg_1422	1101.9	1361.3	2001.2	1304.8	1522.9	853.9	878.8	1519.6
	llmg_1424	89016.3	117541	113909	114599	111795	98689.8	176149	164444
	llmg_1425	1067.1	1350.2	708.3	1178.3	1013.2	965.5	919.5	85.8
	llmg_1426	134.9	176.3	533.8	560.3	63.1	245.1	394.3	842.9
	llmg_1427	135.2	160.3	137.2	302.6	90.7	269.1	408.4	393.9
	llmg_1428	168.2	61.7	62.7	130.2	88.6	136.8	183.5	116
	llmg_1429	2861	2714.1	612.7	1254.9	2864.1	2412.7	3265.5	2767.3
	llmg_1430	2760	4241.6	1365.6	609.3	3561.3	3335.8	1286.4	1283.4
	llmg_1431	3902.1	3162.3	813.5	705.2	2825.3	2977.9	278.2	706
	llmg_1432	7737.9	8692.8	26118.1	23362.3	4744.4	9547.1	28209.5	24029.4
	llmg_1433	161.8	91.8	30	27.3	106	173.1	53	13.5
	llmg_1434	17	51.7	38.9	279	19.5	131	310.8	0
	llmg_1435	38.9	0	0	1.1	0	8.7	0	0
	llmg_1437	57.9	39.2	25.6	0	34.8	2.6	16.6	0
	llmg_1438	22.7	114.2	0	0	35	41.1	0	304.5
	llmg_1440	345	834.6	259	189.6	626.6	529.7	48.3	143.8
	llmg_1441	5036.6	5793.7	1620.4	1174.6	7170.2	5404.2	9705.7	7706.9
	llmg_1442	3380.8	4193.7	25722.6	15670.7	3933.9	3722.4	29495	25999.4
	llmg_1444	2089.1	1835.6	1499.9	1270.5	1216.3	2012.5	5541.6	3770.5
	llmg_1445	2089.3	2245.2	1077.4	920.6	2088.6	1840.5	1684.7	1848.1
	llmg_1446	268.8	687.1	796.9	947.8	379.8	691.6	702.1	937.1
	llmg_1447	401.6	1151.6	244.5	123.1	444.8	925.3	381.8	152.7
	llmg_1448	645.6	962.8	774.5	858.4	816.8	724.5	632.2	256.9
	llmg_1449	1792.8	1753.7	3623.8	3977.9	1863.4	1400.7	3744.5	2448
	llmg_1450	1939	2424.9	1040.9	1475.2	3557.1	2372.6	1074.8	1373.8
	llmg_1451	7847.2	13567	17297.2	13687.4	12648.3	10872	56393.1	54650.5
	llmg_1452	7437.7	10207	2421.8	2605.3	9289.4	13165.7	2232.8	617
	llmg_1453	5917.8	6077.3	9152.9	8154.7	6307.8	3994.8	13359.5	13154.1
	llmg_1454	10.2	32.7	18.3	0	45.2	41.1	59	0
	llmg_1455	49.7	8.9	8.5	0	2.6	30.4	91.1	139.9
	llmg_1456	0	1.2	73.6	65.9	0	4.1	5	0
	llmg_1457	0	7.6	159	52.2	4	0	48.4	126.9
	llmg_1458	0	6.4	186.9	0	0	12.8	0	47.5
	llmg_1459	0	0	0	0	0	2.7	94.4	210.7
	llmg_1460	11.7	0	13.9	0	0	12.8	42.4	0
	llmg_1461	0	27.8	94.8	53.8	0	22.9	74.9	0
	llmg_1462	6.1	61.7	0	284.7	68.4	65.1	0	129.2
	llmg_1463	5460.4	6202.8	4886.9	4211.7	6558.5	5649.7	4139.6	3359.5
	llmg_1464	9308.8	18413	7279.4	5170.4	6444.3	11094.3	2434.6	2391.8
	llmg_1465	2968.5	3053.4	1596.8	1632.8	3050.1	2774.2	1018.3	853.8
	llmg_1466	4017.2	3450.1	2054.4	727.9	3714.4	3849.4	3076.1	3144.1
	llmg_1467	228.1	241.7	2797.3	2923.5	134.8	302.5	2009.5	1598.9
	llmg_1468	207.5	286	2205.4	1970.2	225.8	261.7	1123.4	620.5
	llmg_1470	7852.9	10379.3	17429.7	16093.2	8748.3	8357.1	77398.8	66030.2
	llmg_1471	3039.2	3427.3	4317.4	5626.6	4773	3079.8	14093.8	11706.9
	llmg_1472	4810.4	5263.8	6397.2	6013.6	4473.1	4646.4	7993.6	7951.4
	llmg_1473	584.4	599.3	345.1	648.7	1324.1	515.4	274	224.8
	llmg_1474	543.2	798.1	354.6	294.3	593.9	683.5	211.6	49.2
	llmg_1475	9222	7239.5	10612.8	12837	5191.4	11291.4	43886.8	38700.1
	llmg_1477	2878.3	3649.6	2939.2	2808.1	3644.9	3342.1	8454.4	10316.4
	llmg_1478	4063	5432.9	2510.5	2490.3	4448	5670.3	11653.3	11646.5
	llmg_1479	1043.4	996	1496.9	1642.1	770.8	610.2	2443.2	1479
	llmg_1480	1116.2	1036.2	380.4	90.1	927.6	970.2	169.8	201.8
	llmg_1481	350.5	519.5	226.8	0	161.2	663.5	0	0
	llmg_1482	498.3	588.6	114.5	367.5	832.5	712.2	12.1	102.5
	llmg_1483	2.5	0	0	7.5	0	3.1	0	0
	llmg_1484	0	0	0	0	0	0	0	0
	llmg_1485	1935.7	1934.7	1241.6	566.8	2574.1	2335.5	300.5	48
	llmg_1486	1246.2	2280.8	1475.7	1485.2	1509	2115	1097.1	1661.2
	llmg_1487	3047	3241.8	1966.7	1741.9	3451.2	3469.8	2783	2368.4
	llmg_1488	2066.5	2480	1555.5	223.4	3432.5	1819.9	474	489.3
	llmg_1489	3059.1	5469.2	3451.5	3108.6	4635.2	4097.6	3109.6	3040.9
	llmg_1490	9279.9	12715.8	17680.4	17658.3	7600.9	8614.6	14286.8	9277.7
	llmg_1491	297859	496536	414358	317191	308946	413276	977302	903792
	llmg_1492	231779	240898	154853	201932	170875	365636	570942	543822
	llmg_1493	371073	412449	194227	242730	295695	634524	436304	336604
	llmg_1494	990.1	1425	771.3	1275.9	2190.1	1453.4	597.7	733.4
	llmg_1495	174.1	900.1	1140.5	333.9	596.2	629.9	312.7	99.6
	llmg_1496	1006.4	1459.5	4754.6	3326.2	1161.3	1472.3	5960.1	5091.6
	llmg_1497	2433.8	4630.7	16150.2	17638.5	4170.8	2923.9	22735.2	17160.9
	llmg_1498	19097.2	26689.3	1532846	1.31094e+06	32505.1	24657.9	1.50413e+06	1.23429e+06
	llmg_1499	2069.9	3106.9	12436.5	7541.5	4813.5	2358	26295.3	26088
	llmg_1500	1636.5	1827.4	2878.1	1889.1	1859.4	858.2	2872.1	2222.2
	llmg_1501	4071.3	3317.4	5766.7	4765	2808.2	3286.5	5789.9	2797.2
	llmg_1502	2166.1	2485.7	4489.3	4100.5	3388.3	2336	2206.7	1945
	llmg_1503	65	77	78	120.8	111.3	60.7	138.5	99.3
	llmg_1504	0	28.1	0	0	0	33.5	87.4	0
	llmg_1505	0	20.9	3.6	0	0	7.8	0	0
	llmg_1506	35.5	53.4	38.3	75	27.6	23.7	250.5	144.4
	llmg_1507	632.6	546.1	140.9	26.8	285.3	303.6	413.2	700.4
	llmg_1508	42677.8	54362.2	2905.4	8088.1	46781.7	19824.5	5210	5510.4
	llmg_1509	18354.3	26963.1	1239.1	4093.5	30225.4	10200.5	2024	693.9
	llmg_1512	2425.4	2480.8	506.4	927.1	3190.5	2695.9	622	569.9
	llmg_1513	229.7	138.3	138.1	0	80.2	131	54.7	665.4
	llmg_1514	4291.8	7160.9	6598.5	12273.3	5942.6	6154.1	11455.4	13192.9
	llmg_1515	62.3	9.1	0	0	47	28.3	0	0
	llmg_1516	10866.4	9946.7	21069.9	20988.2	10411.6	12025.4	79295	89742.2
	llmg_1517	2789	1705.5	3256.2	4096.2	1561.3	1891.1	8503.6	5248.3
	llmg_1518	2109.3	1568.5	1711.4	2586.1	1438.3	1887.6	1037	1084.4
	llmg_1519	2141.3	924.5	1848.7	2688.4	1267.7	1191.2	875.8	627
	llmg_1520	4030.1	4642.1	5824.8	5096.3	2838.6	4036.1	6188.7	3825.1
	llmg_1521	1233.9	1269.6	3834.5	3526.2	1156.3	1714.3	3434.2	4342.3
	llmg_1522	1227.6	1192.4	2270.4	1889.1	839.1	1490.1	2314.7	2238.5
	llmg_1523	115.1	447.7	475.6	1052.9	40	268.2	510.8	1926.3
	llmg_1524	7595.4	9950.3	9288.5	8716.3	8832.4	10842.3	15842.9	9706
	llmg_1525	2402.2	2784.9	2823.7	3152.4	1557.9	2800.8	6100.4	3800.6
	llmg_1526	32	2.9	33.1	0	0	32.9	46.5	0
	llmg_1527	84.2	34.4	0	0	0	34.2	0	0
	llmg_1528	11.4	38.1	0	0	0	25.9	0	356.8
	llmg_1529	78.9	18.2	7371.1	5730.5	48.4	68.4	26589.7	19562.4
	llmg_1530	136.2	59	4628.8	3720.1	45.5	80.2	5063.6	5822.4
	llmg_1531	39.7	20	1843.6	549	51.5	38	1637.2	1659.7
	llmg_1532	119.9	10.3	5153.2	4450.9	36.4	120.3	2086.5	2108.7
	llmg_1533	1434.2	1259.1	622.8	1080.5	1348.9	1349.2	317.8	240.4
	llmg_1534	4782.1	6845	2496.3	2325.4	6353	5561.7	2487.1	1179
	llmg_1536	1646.6	1760.1	1555.1	1371.2	1910	1463.5	1289.3	254.4
	llmg_1537	435.9	763.6	722.5	956.5	1075.2	628.8	277.9	344.1
	llmg_1538	281.4	773	145.4	180.6	518.5	698.1	570.7	196.7
	llmg_1539	4986	7297.6	2451.1	1733.2	6888.6	4878.7	5378.6	4420.1
	llmg_1540	707.9	932.6	143.3	1265.6	1294	1415.6	34.8	335.5
	llmg_1541	11240.8	10255.5	15078.7	15940.4	6201.5	4696.2	15385.2	11309.7
	llmg_1542	18597.6	22934.7	34554.8	29917.8	15614.1	11564.9	30600.9	28342.9
	llmg_1543	12210.3	14343.9	17484.1	14759.9	7351.1	8526.5	19877	22636.4
	llmg_1544	13173.6	12092.1	14299.5	11272.1	7967.2	11629.2	35340.2	40428.7
	llmg_1545	9160.6	9689.7	9277	7215	9620.2	12129.5	7497.9	6486.4
	llmg_1546	13848.7	18003.8	19249.1	21230.9	14197.9	20948.2	14472.2	7572.5
	llmg_1547	9613.6	15916.2	11842.4	10965.6	16180	13548.1	17619.3	13630.1
	llmg_1548	89.4	91.2	206	379.3	178.8	191.7	41.5	71.6
	llmg_1549	444.2	429.8	680.2	92.5	177.6	364.3	0	0
	llmg_1550	35030.4	34271.9	62382.6	58118.2	26067.8	29911.4	82164.1	63302.3
	llmg_1551	791.1	972.9	562.2	1190.2	1323.8	1114	548	1104.3
	llmg_1552	648.7	435	1740.5	1765.7	386.5	440.4	2652.1	1723
	llmg_1553	876.4	791.3	2748	1911.4	678.6	678.1	2429	2299.6
	llmg_1554	461.4	315.1	196.8	462.6	524.6	437.7	283.3	30.5
	llmg_1555	3145	3751	2612.3	5183.2	4080.6	3450.1	6993.6	7962.6
	llmg_1556	3318.3	4843.6	4601.6	4533.7	4063.5	3423.3	16355.8	15853
	llmg_1557	2621.1	2581.3	2048.4	2432.3	2605.7	2105.5	13364.9	6434.2
	llmg_1558	1857.1	1775.9	1079.3	1710.4	1839.6	1762.3	1082.7	714.6
	llmg_1559	1968.5	1166.1	614.8	1184.2	1523.2	1777.3	953.6	612.9
	llmg_1560	58.1	102.6	51.7	43.5	70.6	78.5	21.2	92.7
	llmg_1561	7.8	0.6	16.7	0	82.2	10.8	0	61
	llmg_1562	24.5	42.4	119.7	0	0	14.8	0	0
	llmg_1563	103.3	18.5	128	187.3	0	27.6	190.8	0
	llmg_1564	25	58.4	48.5	0	38.2	12.9	0	10.9
	llmg_1565	110.3	82.9	99.1	0	165	50.8	44.1	16.7
	llmg_1566	311.7	447.1	235.6	443.7	452.5	314	15.4	251.3
	llmg_1568	51075.9	35558.2	24833.2	22994.4	38837.9	59956.8	30975.8	33924.1
	llmg_1569	37105.5	24335.6	6652	9668.2	31016.5	50246.6	13547.5	15444.6
	llmg_1570	13907	11081.7	3164.1	5467.2	11956.7	14073.6	3987.4	2476.3
	llmg_1571	93.1	315.2	35.3	0	116.2	173.3	53.1	14.6
	llmg_1572	677	769.9	6443.9	5339	610.8	767.4	7970.4	5105.8
	llmg_1573	119.8	187.2	31.7	0	166.6	139.2	10.3	53.4
	llmg_1574	12655.1	22302.1	348022	294779	26067.6	13732.9	268833	350254
	llmg_1575	3457	8041.9	130618	108296	10233.1	6152.4	195360	181933
	llmg_1576	1459.4	2301.7	47937.4	42868.4	3527.5	1884.5	78995.9	67086.7
	llmg_1577	757	1466.9	1153.2	1630.7	1409.9	1801.6	3964	2237.4
	llmg_1578	3122.9	2469	2706	2506.8	3184.9	4187.6	3939.4	4435.1
	llmg_1579	5213.2	5760.8	3616.2	2807.8	5956.5	4529.7	6201	4206.2
	llmg_1580	3170.2	2238	1677	1801.2	3074.2	2229.9	4159.5	3961.1
	llmg_1581	3689.1	4378.1	1511.4	1880.5	5010.2	3183	1885.5	2616.3
	llmg_1582	1939.2	1406.3	1243	1391.9	2268.5	1307.7	798.2	951.4
	llmg_1583	136.5	95.9	20.1	0	98.3	128.8	0	0
	llmg_1584	347.3	434.8	538.3	230.8	494.1	526	98.9	50.3
	llmg_1585	227.3	465	717.5	0	1150.9	816.6	191.2	304.2
	llmg_1586	892.4	456.1	500.7	274.1	675.9	897.9	338.1	129.6
	llmg_1587	8929.2	14296.4	12791.6	7305.1	8990.5	11146	19333.8	18218.2
	llmg_1588	21437.1	21929.8	54873.9	43707.1	17388.5	22881.8	186900	154230
	llmg_1589	1379	2569.2	1916.4	145.5	2935.9	2265.3	763.1	1509.6
	llmg_1590	4313.7	5482.8	2655.9	2999.2	5702.2	4306.6	5332.6	3389.6
	llmg_1591	3875.6	4287.3	2340.9	3714	4199.2	4447.3	1821.5	2031
	llmg_1593	5193.1	4489.5	1061.3	1769.2	3027.2	3568.9	479.7	178.8
	llmg_1594	1167.4	1302.2	180.3	303.9	892.8	1114.8	180.7	0
	llmg_1595	2680.6	3927.8	2836.5	3394.8	3171.9	3516.3	5030.5	4760.7
	llmg_1596	3640.3	5957.3	10033.6	6400.7	3530.6	3345.9	6865	8573.4
	llmg_1597	2000.9	1282.3	2582.4	2297.3	2353.2	523.6	2111.5	2665.6
	llmg_1598	4179.6	4096.7	1034.7	1858.8	4114.8	5051.7	561.9	547.8
	llmg_1599	13946.6	12219.1	45963.9	52210.1	13552.8	12646.7	78065.4	69672.5
	llmg_1600	6137.3	7160.1	19526	18863	5584.7	5897.3	33696.7	28412.3
	llmg_1601	10690.6	14274.1	43764.1	33728.4	11338.3	13137.5	47012.6	39776.4
	llmg_1602	36.1	3.7	0	0	22.6	12.7	117.5	0
	llmg_1603	0	0	0	0	0	12.3	0	0
	llmg_1604	0	4.3	0	0	4.6	0	0	0
	llmg_1605	6.4	0	0	0	0	9	0	0
	llmg_1606	9	0	0	0	0	0	0	0
	llmg_1607	1.6	0.9	0	0	16.6	0.9	0	0
	llmg_1608	0	0	0	0	0	8.1	0	0
	llmg_1609	20.4	2.3	0	0	48.2	6.1	0	0
	llmg_1611	322.4	430.7	950.1	1079.5	402	557.5	1488	1148.8
	llmg_1612	30.3	13.6	48.7	30.9	111.5	8.5	8.5	146.6
	llmg_1613	47.3	54.5	116.6	99.8	63.4	84.2	155.6	142.4
	llmg_1614	0	19.5	0	0	51.2	0	0	0
	llmg_1615	42.3	35.3	230.2	0	24.3	53.1	32.2	0
	llmg_1616	40.5	70.5	151.8	0	57.1	86.6	94	60.5
	llmg_1617	111.4	55.5	1.1	0	2.6	31.9	42.9	77.9
	llmg_1618	29.8	56.8	4.2	0	47.2	62.7	0	134.3
	llmg_1619	51.4	73.3	0	0	62.9	9.6	0	0
	llmg_1620	16.6	28.6	12	0	71.2	24.9	24.2	0
	llmg_1621	11.6	4.7	0	0	12.8	26.7	3	0
	llmg_1622	10.2	32.9	0	0	9.9	10.3	0	0
	llmg_1623	68.5	63.9	5.7	0	12.8	23.8	0	0
	llmg_1624	26.4	2.6	0	0	0	28.3	6.4	0
	llmg_1625	2988.6	2730.9	930.9	1867.8	1972.6	2852.7	1745.5	1442.9
	llmg_1627	1569.7	1688.6	355.6	1278.7	2344.6	1627.5	239.1	629.1
	llmg_1628	817.6	586.5	1800.3	2008.9	1269.3	1107.1	1081.5	3669.8
	llmg_1629	1422.4	1654.2	1722.1	2413.6	2030.3	1630.7	849.5	739.9
	llmg_1630	2283.1	2753.7	36175.1	33434.9	1499.3	2110.7	28927.6	24260.7
	llmg_1631	10988.8	12330.4	9855.3	9908.2	12356	9844.8	22918.5	21472.1
	llmg_1632	3647.7	2913	4384.6	2474.7	2019.1	2903.4	3779.1	1864.5
	llmg_1633	1371.1	1746.1	4032.6	5038.6	1370.3	1449	7292.9	5725.7
	llmg_1634	271.7	413.3	288.3	174	522.1	488.7	525.1	324.8
	llmg_1635	554.4	1019.9	781.9	934.7	837.6	816.7	1072.3	470.7
	llmg_1636	986.3	1027.2	608.3	1070.1	1175.7	1300.5	0	654.4
	llmg_1637	377.8	312.8	582.2	68.7	249.5	398.3	314.6	278
	llmg_1638	309.5	314.7	331.7	189.9	145.1	247.9	61.8	0
	llmg_1639	523.3	312.3	1193.7	893.1	455.1	618.3	569.4	881
	llmg_1640	3706.9	821.4	1674	3078	385.8	1593.2	1396	1334.6
	llmg_1641	3968.2	1936.2	101441	76205.7	2359.7	3216.9	84451.2	96903.4
	llmg_1642	4519.6	3871.2	40239.3	25604.5	4526.5	5604.3	39046.6	31883.2
	llmg_1643	2513.5	2310.9	1209.4	1019.9	2329.8	3257.6	517.5	309
	llmg_1644	8022.5	10195.9	11773.1	10309.4	8606.6	10207.8	19006.6	17569.8
	llmg_1645	5247.3	5710.6	2893.1	1877.9	5020.2	4926.7	1815.6	2403.2
	llmg_1646	6730.7	9505.5	3932.5	5665.1	6424.3	7181.8	4067.4	4018.7
	llmg_1647	6209.7	7391.8	3125.1	3314.6	7541	6820.2	3743.2	4156.6
	llmg_1648	3378.4	3196.8	1735.9	1169	2808.9	3951.4	2051.5	1609.9
	llmg_1649	1962	1521.3	1317.4	498.6	1865.7	1606.7	670.4	30.2
	llmg_1650	1816.6	2106.2	5297.4	5592.8	1858.5	1865.1	6434.5	6822.6
	llmg_1651	849.6	303.6	29.8	268.1	268.9	390.7	442.5	409.5
	llmg_1652	379.4	480.2	310.4	146.3	263.2	394	84.3	440.3
	llmg_1653	87.9	69.8	28	0	18.5	31.8	0	0
	llmg_1654	25.2	8.6	0	0	45.4	12.5	0	50.2
	llmg_1655	28.9	68.6	310.3	0	64.7	105.2	0	362.4
	llmg_1656	0	0	0	0	0	0	0	0
	llmg_1657	239.1	143.2	331.7	180.1	89	216.4	683.9	479.4
	llmg_1658	8802.7	8382.4	12187.9	18821	6652	7164.9	21886.6	19847.9
	llmg_1659	216	102.3	251.6	54.2	40.4	117.1	406.2	275.6
	llmg_1660	676.8	403.6	422.3	162.5	832.6	453.6	310.6	99.7
	llmg_1661	1682.5	1287.3	33909.8	26160.8	2090.7	1561.4	35349	30451.9
	llmg_1662	6266.4	5584.6	202813	161014	5671.9	4937.4	403574	295754
	llmg_1663	21158.2	17718.9	159932	163630	23541.7	16520.1	162427	168813
	llmg_1664	1396.9	1584.1	266.4	1038.3	1000.5	1883.7	162.7	219
	llmg_1665	744.1	341.5	501.2	188.8	302.8	611	1382.4	1786.8
	llmg_1666	8803.6	15790.3	102236	96961.8	11240.1	12830.9	168383	141105
	llmg_1667	1216.4	1544.5	3374.4	4306.5	1316.9	1330.4	3093.8	2623.9
	llmg_1668	2553.8	1106.6	2156.1	794.8	1228.5	638	3794.4	3076
	llmg_1669	142.2	30.4	0	0	25.7	99.4	25.7	0
	llmg_1670	0	49	399.1	357.4	0	17.2	10.5	62.9
	llmg_1671	180979	328878	170424	140964	243018	253073	1003670	716832
	llmg_1672	1846.7	1852.8	650.9	1092.6	1532.8	1995.1	1392.7	810.2
	llmg_1674	216.6	449.3	260.2	565.5	669.2	424.8	101	198.7
	llmg_1675	41.1	87.7	18.6	0	46.4	113.9	518.6	376.5
	llmg_1676	93.9	39.8	18.6	0	113.1	66.8	135.9	17.3
	llmg_1677	82.1	0	0	0	0	22.4	0	0
	llmg_1678	1877.6	2355.4	1636.8	1313.1	2358.8	2854.7	4695	3905.3
	llmg_1679	4590.5	4332.6	4844.8	5014.5	4621.8	4843.1	4520	5461.7
	llmg_1680	7597.2	8184.9	13838.4	12073.5	9870.4	6953.6	8125.6	9880.6
	llmg_1681	6384.1	10320.9	10136	8526	8603.4	7225.6	7767.4	7413.8
	llmg_1682	634.5	846.4	542.2	861.6	1202.3	978.7	588.5	1410.5
	llmg_1683	2548	2210.9	2276.7	1839.1	1108.5	2833.4	2367.3	6094
	llmg_1684	1431.2	1584.8	476.4	1393.4	858.5	1348.7	867.6	398.1
	llmg_1685	3030.6	2741.4	1533	817.6	2590.9	2746.3	1135.3	594.2
	llmg_1686	2779.9	4374.4	6201.8	4543.1	3155.2	3213.1	7866.3	5510.8
	llmg_1687	4575.6	5750.7	4365.8	3284.9	5141.6	6040.8	6190.4	5307
	llmg_1688	1643.2	1622.2	1122	1557.6	1673.9	1279.5	1026.1	783.8
	llmg_1689	3207.8	3281.8	3907.1	2818.3	3461.9	2449.1	3075.3	3792.7
	llmg_1691	1439.7	1789.2	568.1	344.5	1052.1	1866.6	447.7	49.7
	llmg_1692	1383.3	1186.4	599.2	486.8	983.2	1443.7	132.4	344.2
	llmg_1693	4101.3	5014.3	1862	2829.1	5169.7	3049.5	1243	436.3
	llmg_1694	1667.2	1854.8	8825.5	7878.9	1792.6	1530.9	15954.8	13868
	llmg_1695	0	1.4	0	0	0	0	0	0
	llmg_1698	2.7	0	54.9	0	28	3.1	0	0
	llmg_1699	2028.1	2031.9	3296.3	2677.8	1936.5	1398.8	3444.1	2346
	llmg_1700	2498	3144.9	5735.9	3458.6	1948.9	2163.6	3916.7	3800.3
	llmg_1701	0	0	14.9	0	0	0	0	0
	llmg_1702	2366.7	1702.4	3276.8	2249.1	1852.5	1364.1	1834.1	2695.8
	llmg_1703	547.8	557.2	3587.8	3285.9	755.5	928.6	11317	10828
	llmg_1704	934.3	1961.6	1349.4	1497.4	1600.3	1961.5	942.4	1467.3
	llmg_1705	1647.6	817.7	946.9	446.6	1210.8	1636.1	515.8	900.9
	llmg_1706	18670	24935.4	14384.9	11766.6	27399.6	22997.6	41205.6	57062.2
	llmg_1707	0	0	0	0	0	32.8	0	0
	llmg_1708	116.8	23.7	7.3	0	33.4	33.1	44.6	65.2
	llmg_1709	24.5	7	26.7	0	17.1	66.8	4.8	0
	llmg_1710	26.2	6.5	8	0	79.4	31.1	1.2	0
	llmg_1713	56.1	7.8	18.4	0	51.3	21.6	0	53.9
	llmg_1714	84.8	0	9.8	0	7.7	24.9	0	0
	llmg_1715	79.6	83.6	35.5	156.1	112.5	62	86.7	81.9
	llmg_1716	105.5	41.3	87.8	129.3	98.8	41.3	44.6	0
	llmg_1717	960.6	710.6	327.6	289.3	767.5	958.5	340	157.5
	llmg_1718	2217.1	2519	1201.9	1008.8	2508.1	2250.9	893.9	406.1
	llmg_1719	1149.8	1455.2	780.9	448.2	983.4	857	2708.7	3060.4
	llmg_1720	564.4	619.2	500.6	119.6	566.2	699.5	596.5	416.8
	llmg_1723	1806.9	2194.5	728.9	247.8	1395.8	1494.7	1605.5	478.5
	llmg_1724	245797	371652	146825	160665	363001	386654	124672	115611
	llmg_1725	16994.5	15005.1	5382.9	6938.9	13600.3	14921.6	16610.5	16210.6
	llmg_1726	4018.7	4158.4	2438.8	3132.4	4500.8	4185.9	1569.8	1307.6
	llmg_1727	764	603.3	785.6	692	622.9	740.5	573.4	624.3
	llmg_1728	861.5	1271	7046.7	6520.3	1154.8	785.1	4222.3	3017.3
	llmg_1729	423.7	801.8	814	1417.2	490.5	497.3	1629.3	1097.3
	llmg_1730	3159.1	5785.4	25599.4	17573.6	2165.4	4414.4	38062.9	22161.5
	llmg_1731	2107.7	3616.2	18368.4	14118.1	2349	3470.2	17324.4	13552.9
	llmg_1732	3878.8	5967.1	1845.2	1951.1	5626.6	4188.4	4869.9	4151
	llmg_1733	3019.6	3024	1054.6	1680.7	3534.2	1812.8	880.5	568.9
	llmg_1734	19152.3	19757.4	10673.2	11353.5	18474.9	19752.2	65862.3	47519.4
	llmg_1735	8780.6	8559.3	15227.6	13070.8	9188.5	8289.8	24523.7	22010.4
	llmg_1736	84.1	991.4	341.2	853.4	793	624.6	0	0
	llmg_1737	1677.3	1961.2	1589.6	512.9	1290.3	1356.2	1503.2	1675.8
	llmg_1738	30.2	48.5	879.7	39.3	4	52.1	513.9	131.3
	llmg_1740	594.7	608.9	166.3	337.5	431.1	390.5	146.3	134.6
	llmg_1741	9843.4	15449.9	7080.3	7623.4	13780.9	10667.1	20635	22742.6
	llmg_1742	2952.9	3978.8	1692.2	1347.3	3043.2	3389.4	2140.9	1515.2
	llmg_1743	24141.6	41108.7	55846.3	39542.2	35450.1	26406.9	104811	98180.9
	llmg_1744	4070.4	3326.2	1633.6	3214.6	4029.6	3908	1123.4	525.9
	llmg_1745	1359.9	2444.4	1909.2	974.5	2143.1	2864.9	450.9	1123.2
	llmg_1746	1077.2	1114.4	754.3	1047.2	1315	1183.2	579.8	60.8
	llmg_1747	192.4	209.9	105.1	0	283.5	461.4	0	0
	llmg_1748	752.5	698.8	403.3	182.2	1623.4	987	979.1	1173.5
	llmg_1749	226.7	199.5	47.9	819.2	217.2	467.7	256.7	301.2
	llmg_1750	3624.2	3533.8	6033.6	3484.4	3716.8	5385.6	10953.3	10555.7
	llmg_1751	2908.2	3420.9	1847.9	2292.1	2823.2	4164.7	2043	2377.7
	llmg_1752	2286.7	2280.4	867.9	1139.5	2235.2	3124.4	1130.3	859.4
	llmg_1753	2500.1	2209.5	1570.7	682.7	1940.4	2067.2	290.5	1284.8
	llmg_1754	62	1.9	3286.8	1719.1	627.9	453.8	117920	104242
	llmg_1755	37.9	0	3152.2	3155.7	517.5	298.9	42431.8	36600.5
	llmg_1756	0	11.5	1409.8	836.7	292.9	121	12274	10871.7
	llmg_1757	35.4	33.3	1939.2	2227.5	225.2	187.2	5816	5501.4
	llmg_1758	0	7.7	1701.8	1962.7	112.4	138	5798.6	5338
	llmg_1759	6359.4	4491.3	48977.5	50152.1	5919.8	3817.2	31662.8	43886.2
	llmg_1760	4136.6	5057	309.2	484.4	4641.2	6080.8	339.1	858.8
	llmg_1761	0	0	0	0	0	27	0	0
	llmg_1762	6357.1	11669.2	8613.5	8548.1	9727.6	8597.8	6844.3	4330.5
	llmg_1763	11450	18644.1	11739.5	21671.7	13331.8	15404.5	7909.6	7663.9
	llmg_1764	6468.5	8703.7	5998.2	6881.4	7672.8	7217.5	21321.2	15959
	llmg_1765	1956.8	3413.8	4887.6	4624.9	2412.3	1739.4	11632.9	10375
	llmg_1766	8.6	149.2	268.9	592.7	7.6	83	382.5	59.8
	llmg_1767	1424	2274	2298.1	1552.1	1650.9	1369.3	4531	3327.6
	llmg_1768	365.4	1032.3	4165.8	6016.9	2352.9	1721.4	7328.2	8854.6
	llmg_1769	472.4	992.3	167.5	1825.3	576	1067.8	189.8	791.8
	llmg_1770	697.3	615.2	417.4	199.9	235.2	570.2	562.6	469
	llmg_1771	757.8	305	32.6	0	146	245.5	45.9	82.3
	llmg_1772	57.6	32.3	85.3	56.7	58.9	102.3	0	315.4
	llmg_1773	169613	203182	4.7878e+06	4.69687e+06	171782	170438	3.66376e+06	3.41926e+06
	llmg_1774	10644.5	18115.8	469285	369807	14736.6	12042.9	343534	264992
	llmg_1775	6220	8491.4	966.6	2110.2	7434	5923.2	2043.5	2150.7
	llmg_1776	6037.5	6648.2	692.9	1841.9	4392.9	5177.2	746.7	1565.4
	llmg_1777	23200.5	20135.4	5972.7	4787.2	18595.8	16877.9	12463.7	12063.1
	llmg_1778	19943.3	23159.7	6791.4	5099.6	15824.7	20200	8737.4	5403.7
	llmg_1779	10989.1	9459	4092.5	3033.1	8946.8	10339.2	2706.7	2639.1
	llmg_1780	2111.6	1014.5	767	401.6	944.7	1634.4	173.3	143.3
	llmg_1781	14252.7	12602.2	2625.2	1682.5	14056.9	11328.2	1046.5	571.9
	llmg_1782	19488.8	19114.8	4859	7818.1	19840	24721.4	2724.2	1532
	llmg_1783	21171.8	20980.1	5112.5	6961.4	20933	16798.6	3512.8	3055.4
	llmg_1784	14691.3	14717.3	3713	3965.9	12230.5	11820.9	4167.7	3544.3
	llmg_1785	14275	17904.2	3995.3	5406.3	15677.9	14051.4	1627.1	1605.3
	llmg_1786	102696	94886.8	243283	227443	95341.8	119861	223344	211543
	llmg_1787	9645.2	11249.6	3963.6	3325.3	9703.7	9019.7	3506.4	2100.2
	llmg_1788	21707.2	25289.5	8954.3	4468.4	17043.9	21983.4	2664.4	2588.3
	llmg_1789	11975.6	15491.5	7046.6	6268.8	11309.6	14824.8	5169.1	3740.4
	llmg_1790	0	0	0	0	0	0	0	0
	llmg_1791	4366.7	4474.3	16552.2	20209.4	4636.8	7603.9	29051.6	32307.1
	llmg_1792	13516.2	14915.1	16123.2	18053.6	11562	18053.2	64649.2	59006.1
	llmg_1793	9097.3	7103.3	4778.8	3754.4	5042.5	10066.9	19963.6	18580.8
	llmg_1794	16533.9	15904.6	7256.5	14412.2	10466.7	30337.8	42122	45667.5
	llmg_1796	11887.7	12961.6	5659.5	5451.1	11020.7	14008.7	26052.5	25689.8
	llmg_1797	6107	4442.3	1296.7	2855.5	6898.5	4832.9	2033.5	2532.2
	llmg_1798	680	1122.2	877.2	567.1	687.7	2024.8	223.1	0
	llmg_1799	825.7	551.4	422.2	841.1	542.2	711.5	704.1	616.3
	llmg_1800	48.6	71.2	561.5	305.8	234.4	131.3	397.6	282.8
	llmg_1801	92	21.1	137.2	67.7	80.8	71.3	269	263.1
	llmg_1802	207.2	60.6	459.6	1146.4	92.6	170.8	1145.4	839.8
	llmg_1803	12.5	84.8	91.5	106.8	39.9	52.6	113.4	136.3
	llmg_1804	82.8	222.7	90.5	194.8	97.3	115.2	0	58
	llmg_1805	4327.3	5767.5	5328.1	6827.2	3081.3	7470.4	4923.2	4741.9
	llmg_1806	1528	1193.4	1008.2	566.8	792.9	1333.1	943.3	292.7
	llmg_1807	1720.6	1689.8	1636.5	2716.3	1752.8	2354.9	1457.8	1460
	llmg_1808	4219.9	2982.2	2282	2974.3	3110.3	4712.3	1602.3	2267.5
	llmg_1809	2642.2	1874.8	1508.9	1480.8	1568.1	2823	573.4	1197
	llmg_1810	3047.8	2244.2	2357.6	2044.9	1558.7	3067.5	446.7	1913.4
	llmg_1811	1835.5	2380.3	1817.2	825.7	1052.9	3399.4	370.4	228.5
	llmg_1812	16628.7	13528.8	9363.6	9067.4	17248.2	19316	4941.6	4239.3
	llmg_1813	14727.4	14671.8	10122.8	10290.6	7854.7	18284.8	4833.2	3962
	llmg_1814	4539.4	6515.6	3132.2	2261.2	4918	4378.2	1777.2	2001.7
	llmg_1815	9377.9	10654	7555.1	6026.5	12049.1	12828.5	6931.7	2611
	llmg_1816	4087.7	5446.1	3765.8	3073.9	3333.6	6049	2805	2241
	llmg_1817	3880	5225.8	1564.6	2811.8	3723.9	5238.4	1403.6	1381.2
	llmg_1818	94.6	283.1	32.8	516.7	9.3	261.3	127.4	233.7
	llmg_1819	362.6	532.3	288.4	433	280.7	339.5	1272.3	649.5
	llmg_1820	2568	4970.1	1967.7	1737.5	4477.1	3101.4	5180.9	5961.2
	llmg_1821	1160.5	544.5	1532.6	1146.2	1660.5	499	1794.4	2180.5
	llmg_1822	1275.3	2254.9	2088.2	1854.8	1958.9	1306.5	2653.1	3037.6
	llmg_1823	2319.9	2338.1	687.4	773.2	1231.3	2438.5	920.9	1545.4
	llmg_1824	76.8	22.8	492.5	0	170.6	19.5	984.5	289.8
	llmg_1825	2068.1	2095	2468.5	2250.8	2170.2	2210.2	12683.9	14915
	llmg_1826	1114	1784.3	1204.9	786.5	2002.5	1712.6	1652.7	2168.1
	llmg_1827	3323.9	2973.4	7435.5	9312.1	3322.4	3704.3	16373.1	9862.1
	llmg_1828	1661.3	1775.9	1033	363.3	1131.1	1104.5	922.2	723.1
	llmg_1829	2193.5	2164.9	1536.4	1958.7	2039.6	1875.9	2289.4	2081.5
	llmg_1830	2481.7	2368.1	2299.5	1311	1627	2006.2	3712.1	5277.7
	llmg_1831	13771.6	22332.4	22986.5	21945.5	16220.8	14622.7	75317.5	48169.4
	llmg_1832	1042.1	602.3	435.7	396.3	611.1	940.6	346.2	735.7
	llmg_1833	853.2	641.5	333	250.4	259	1046.2	1110.8	1006.3
	llmg_1834	3002.3	3222	11902.7	8419.3	962.9	2380.5	19008.1	14464.3
	llmg_1835	1685.3	1301.4	1356.8	1248.6	1114.1	1399.5	2258.9	1129.7
	llmg_1836	117.8	198.4	82.9	12.4	124.4	159	192	184.8
	llmg_1837	63.3	89.5	38.7	18.3	16	32.4	0	0
	llmg_1838	143.6	86.2	265.4	385	178.2	166	439.8	1656.4
	llmg_1839	0	10.1	117.1	95.4	72.6	81.2	109.2	0
	llmg_1840	56.5	14.2	0	0	75.7	26.3	0	0
	llmg_1841	20.7	5.8	0	0	2.4	18.3	0	85.3
	llmg_1842	0	0	0	0	0	0	0	0
	llmg_1843	4719.5	6504.4	15449.2	17987.4	5603.9	4567.2	22112.9	16193
	llmg_1844	2252.8	3595	10370	8836.7	2157.5	2502.3	11943.2	8345.7
	llmg_1845	2321.5	3655.2	14563.3	11476.3	3172.1	2981.2	18322.8	16844.3
[truncated: 844 more rows]
