# Supplementary material for: The protein regulator ArgR and the sRNA derived from the 3’-UTR region of its gene, ArgX, both regulate the arginine deiminase pathway in Lactococcus lactis
Source: PLoS One. 2019 Jun 20;14(6):e0218508. doi: 10.1371/journal.pone.0218508 (PMC6586332; doi:10.1371/journal.pone.0218508)
Supplement: S3 Table — (XLSX) [file pone.0218508.s003.xlsx]

## Sheet: Sheet1
	delta codY								delta ccpA								delta argR								delta ArgX exponential phase								delta ArgX stationary phase
	GeneID	Gene name	logFC	logCPM	pvalue	adj_pvalue	Fold		GeneID	Gene name	logFC	logCPM	pvalue	adj_pvalue	Fold		GeneID	Gene name	logFC	logCPM	pvalue	adj_pvalue	Fold		GeneID	Gene name	logFC	logCPM	pvalue	adj_pvalue	Fold		GeneID	Gene name	logFC	logCPM	pvalue	adj_pvalue	Fold
	llmg_2237	galP	-4.39	4.62	1.6e-79	2.1e-77	-21		llmg_0974	purS	-9.82	4.07	2.8e-16	6.2e-15	-905.8		llmg_0975	purQ	-6.54	3.75	2.7e-16	1.3e-14	-92.8		llmg_1128	llmg_1128	10.69	3.83	3.5e-31	1e-27	1655.8		LLMGnc_066	LLMGnc_066	-7.65	1.04	2.4e-05	0.00055	-201.3
	llmg_0456	pgmB	-4.13	6.55	6.5e-130	1.4e-127	-17.6		llmg_0977	purF	-8.01	5.34	1.3e-45	1.2e-43	-257.5		llmg_0973	purC	-6.44	3.31	5.3e-11	1.6e-09	-86.9		llmg_1756	argD	5.22	2.46	1.2e-11	5.7e-09	37.1		llmg_0161	llmg_0161	-6.12	1.08	1.6e-05	0.00038	-69.4
	llmg_0455	trePP	-4.06	7.04	1.3e-115	2.3e-113	-16.7		llmg_0988	purN	-7.98	2.59	9.9e-11	1.3e-09	-252.7		llmg_0974	purS	-6.39	4.07	4.8e-10	1.4e-08	-84.1		llmg_1758	argC	5.04	1.8	1.9e-09	6e-07	32.9		LLMGnc_172	ArgX	-6.04	3.05	4e-06	0.00013	-65.7
	llmg_0454	llmg_0454	-3.89	6.68	3.9e-123	7.9e-121	-14.8		LLMGnc_054	LLMGnc_054	-7.85	2.84	1.1e-09	1.3e-08	-230		llmg_2315	argR	-6.3	5	1.1e-194	3.5e-192	-78.9		llmg_1755	argB	4.36	4.18	2.1e-07	4.4e-05	20.6		as-ps401	as-ps401	-5.23	3.14	1.7e-27	4.9e-24	-37.7
	llmg_1993	llmg_1993	-3.14	3.65	2e-29	1e-27	-8.8		llmg_0998	llmg_0998	-7.79	1	4.3e-18	1.2e-16	-221.5		llmg_0976	purL	-6.18	4.47	3.7e-25	2.9e-23	-72.5		llmg_1754	argF	4.02	5.55	1.1e-06	0.0002	16.2		as-llmg_pseudo_48	as-llmg_pseudo_48	-4.66	1.19	0.0016	0.015	-25.2
	llmg_2236	galM	-3.12	3.14	2.9e-21	1e-19	-8.7		llmg_0976	purL	-7.46	4.47	7.4e-32	5.2e-30	-175.6		llmg_0977	purF	-5.9	5.34	6.3e-31	6e-29	-59.7		llmg_0139	argH	3.4	7.32	2e-15	2e-12	10.5		LLMGnc_035	LLMGnc_035	-4.39	2.33	0.0024	0.02	-20.9
	llmg_0989	llmg_0989	-2.86	3.43	6.5e-24	2.8e-22	-7.2		llmg_0975	purQ	-6.86	3.75	2.6e-17	6.5e-16	-116.5		llmg_0988	purN	-4.95	2.59	3.3e-06	5.5e-05	-31		llmg_1978	gltQ	3.26	1.57	4.9e-06	0.00081	9.6		llmg_1338	folB	-4.12	1.57	0.0016	0.015	-17.4
	llmg_2235	galK	-2.8	4.13	2.7e-22	1e-20	-7		llmg_0973	purC	-6.6	3.31	2.5e-11	3.5e-10	-97.1		llmg_0997	purD	-4.45	2.42	3.3e-13	1.3e-11	-21.9		llmg_0535	gltS	3.14	2.4	1.8e-09	6e-07	8.8		llmg_0416	holB	-3.94	1.08	7.9e-06	0.00022	-15.3
	llmg_2200	chb	-2.62	4.33	6.2e-22	2.3e-20	-6.2		llmg_0994	purH	-6.27	4.19	8.4e-28	4.8e-26	-77.3		llmg_0994	purH	-4.45	4.19	2.1e-17	1.1e-15	-21.8		llmg_0536	argE	2.99	4.41	2.2e-07	4.4e-05	7.9		llmg_1029	llmg_1029	-3.94	1.17	0.00022	0.0033	-15.4
	llmg_0138	argG	-2.53	8.67	9.5e-35	6.3e-33	-5.8		llmg_0775	ccpA	-6.23	6.7	6.3e-236	3.6e-233	-74.9		llmg_0998	llmg_0998	-4.38	1	2.5e-09	6.3e-08	-20.9		llmg_0138	argG	2.95	6.23	2.1e-15	2e-12	7.7		llmg_2479	llmg_2479	-3.51	1.9	1.6e-06	6.4e-05	-11.4
	llmg_0286	llmg_0286	-2.51	1.04	7.1e-08	1.2e-06	-5.7		llmg_0315	llmg_0315	-6.22	1.49	5.9e-27	3.1e-25	-74.5		llmg_0987	purM	-4.36	3.34	8.6e-13	3.3e-11	-20.5		llmg_2310	arcC1	2.85	8.12	7.6e-10	3.1e-07	7.2		llmg_0380	llmg_0380	-3.32	2.67	1.5e-12	8.4e-10	-10
	llmg_2234	galT	-2.43	2.38	2.9e-11	6.5e-10	-5.4		llmg_1408	llmg_1408	-5.92	1.11	4.7e-17	1.1e-15	-60.7		llmg_1000	purK	-4.21	2.98	2.4e-16	1.2e-14	-18.4		llmg_2312	arcB	2.81	9.26	3.3e-09	8.6e-07	7		llmg_1061	llmg_1061	-3.2	3.6	1.3e-10	3.3e-08	-9.2
	llmg_0446	msmK	-2.29	8.4	1.1e-41	9.2e-40	-4.9		llmg_1000	purK	-5.67	2.98	1.2e-24	5.5e-23	-50.9		llmg_0313	phnC	-4.11	1.95	3.4e-05	0.00046	-17.3		llmg_2311	arcD1	2.73	6.52	8.5e-12	5.7e-09	6.6		llmg_2073	pfs	-3.18	1.83	6.2e-05	0.0012	-9.1
	llmg_0629	pfl	-2.16	6.98	3.1e-44	3.1e-42	-4.5		llmg_1913	pbuO	-5.46	6.94	2.9e-34	2.3e-32	-44.1		llmg_1387	llmg_1387	-4.1	2.77	0.00035	0.0039	-17.2		llmg_1757	argJ	2.59	1.9	2e-05	0.0032	6		llmg_0060	llmg_0060	-3.16	1.44	0.00038	0.0052	-9
	llmg_1917	llmg_1917	-2.11	5.71	4e-31	2.4e-29	-4.3		llmg_0987	purM	-5.43	3.34	3e-17	7.3e-16	-43.1		llmg_0999	purE	-4.09	3.55	1.2e-09	3.3e-08	-17.1		llmg_2309	arcC2	2.52	9.21	2.9e-08	6.8e-06	5.7		llmg_1485	llmg_1485	-2.98	1.82	0.00027	0.0038	-7.9
	llmg_1127	llmg_1127	-2.09	1.55	6.1e-07	9.7e-06	-4.3		llmg_0999	purE	-5.34	3.55	8.4e-14	1.5e-12	-40.6		llmg_0312	phnD	-3.93	3.69	5.1e-21	3.5e-19	-15.2		llmg_2313	arcA	2.51	8.63	1e-11	5.7e-09	5.7		llmg_1358	llmg_1358	-2.98	3.29	2.3e-12	1.1e-09	-7.9
	llmg_0453	llmg_0453	-2.08	6.76	2.6e-30	1.5e-28	-4.2		llmg_0997	purD	-4.77	2.42	1.7e-14	3.2e-13	-27.3		llmg_1412	guaC	-3.79	5.24	4.7e-18	2.8e-16	-13.8		llmg_0788	rbsC	2.33	2.35	0.00032	0.042	5		llmg_2194	llmg_2194	-2.98	4.89	1.8e-14	1.3e-11	-7.9
	llmg_1467	llmg_1467	-2.07	2.99	1.2e-11	2.8e-10	-4.2		llmg_0993	hprT	-4.48	5.99	1.2e-86	2.1e-84	-22.4		llmg_1403	llmg_1403	-3.7	1.02	4.6e-12	1.6e-10	-13		llmg_tRNA_35	llmg_tRNA_35	1.37	8.49	0.00029	0.039	2.6		llmg_0287	cbiO	-2.95	2.63	3e-07	1.7e-05	-7.7
	llmg_1131	panE	-2.03	4.84	1e-31	6.1e-30	-4.1		llmg_1345	pbuX	-4.34	4.22	2.7e-49	2.7e-47	-20.3		llmg_2237	galP	-3.56	4.62	3.7e-61	5.5e-59	-11.8		llmg_0960	llmg_0960	-2.37	4.01	2.6e-09	7.4e-07	-5.2		llmg_2520	llmg_2520	-2.94	1.56	2.9e-05	0.00062	-7.7
	llmg_1916	llmg_1916	-2.03	6.4	3.1e-27	1.5e-25	-4.1		llmg_1412	guaC	-3.77	5.24	5.8e-18	1.6e-16	-13.7		llmg_1913	pbuO	-3.55	6.94	3.8e-18	2.3e-16	-11.7		as-ps305	as-ps305	-4.97	3.42	1.2e-06	0.00021	-31.4		llmg_1903	llmg_1903	-2.88	1.04	0.0069	0.044	-7.3
	llmg_0439	llmg_0439	-2.01	5.48	3.1e-30	1.7e-28	-4		LLMGnc_118	LLMGnc_118	-3.62	3.78	2.4e-11	3.5e-10	-12.3		llmg_0315	llmg_0315	-3.38	1.49	4.9e-12	1.7e-10	-10.4										llmg_0781	llmg_0781	-2.83	2.82	3.9e-08	3.7e-06	-7.1
	llmg_0751	arb	-1.99	5.76	7.7e-43	6.9e-41	-4		llmg_1346	xpt	-3.61	3.49	2.2e-12	3.4e-11	-12.2		llmg_1398	cluA	-3.27	1.7	9.9e-15	4.1e-13	-9.7										llmg_1811	trmB	-2.76	1.92	0.00011	0.0018	-6.8
	llmg_1090	llmg_1090	-1.97	3.44	3.8e-13	9.5e-12	-3.9		llmg_0313	phnC	-3.57	1.95	0.00022	0.0012	-11.8		llmg_0140	pmrB	-3.21	1.39	7.2e-10	2e-08	-9.3										LLMGnc_072	LLMGnc_072	-2.72	4.89	4.4e-10	1e-07	-6.6
	llmg_1158	llmg_1158	-1.96	2.19	2.5e-06	3.7e-05	-3.9		llmg_0312	phnD	-3.52	3.69	7.8e-18	2e-16	-11.5		llmg_1369a	llmg_1369a	-3.05	2.5	3e-21	2.1e-19	-8.3										llmg_1593	llmg_1593	-2.71	2.68	4.5e-07	2.3e-05	-6.6
	llmg_0442	llmg_0442	-1.9	2.21	2.4e-06	3.6e-05	-3.7		llmg_0316	cpdC	-3.23	1.15	1.7e-08	1.7e-07	-9.4		llmg_0314	phnB	-3.03	1.01	2.2e-07	4.3e-06	-8.1										llmg_1402	llmg_1402	-2.66	1.78	0.0012	0.012	-6.3
	llmg_1091	llmg_1091	-1.9	2.75	1.1e-05	0.00014	-3.7		llmg_0314	phnB	-3.09	1.01	1.3e-07	1.1e-06	-8.5		LLMGnc_117	LLMGnc_117	-3	6.15	9.3e-51	1.3e-48	-8										llmg_1131	panE	-2.53	3.05	5.1e-08	4.6e-06	-5.8
	llmg_0739	malE	-1.89	9.74	2.3e-18	7.5e-17	-3.7		llmg_2513	llmg_2513	-3.04	2.83	1.1e-10	1.5e-09	-8.2		llmg_1402	llmg_1402	-2.98	3.3	5.3e-15	2.3e-13	-7.9										llmg_1780	llmg_1780	-2.51	1.22	0.0022	0.019	-5.7
	llmg_0737	malG	-1.87	6.77	3.5e-26	1.6e-24	-3.7		llmg_1343	spoU	-2.87	3.2	8.4e-08	7.7e-07	-7.3		llmg_1410	llmg_1410	-2.97	1.26	0.00022	0.0025	-7.8										llmg_2476	bacA	-2.45	2.49	2.5e-07	1.5e-05	-5.5
	llmg_1703	llmg_1703	-1.84	2.09	5.7e-07	9.1e-06	-3.6		llmg_1868	llmg_1868	-2.81	1.29	4.3e-08	4.2e-07	-7		llmg_1371	matR	-2.93	2.34	7.9e-16	3.6e-14	-7.6										llmg_2443	coaD	-2.44	2.67	6e-08	5e-06	-5.4
	llmg_1095	llmg_1095	-1.83	5.9	9.2e-32	5.7e-30	-3.5		llmg_2477	llmg_2477	-2.42	5.8	1e-58	1.2e-56	-5.4		llmg_1407	llmg_1407	-2.83	1.11	1.3e-07	2.6e-06	-7.1										llmg_0212	rgpB	-2.44	2.8	9.3e-08	7e-06	-5.4
	llmg_0738	malF	-1.82	6.87	2.2e-37	1.5e-35	-3.5		llmg_0053	ps103	-2.28	1.27	2.9e-06	2.1e-05	-4.9		LLMGnc_118	LLMGnc_118	-2.81	3.78	7.5e-08	1.6e-06	-7										llmg_1158	llmg_1158	-2.43	1.01	0.005	0.034	-5.4
	llmg_0438	ptcA	-1.81	9.32	3.7e-18	1.2e-16	-3.5		llmg_0556	llmg_0556	-2.24	2.02	5.7e-09	6.1e-08	-4.7		llmg_0316	cpdC	-2.79	1.15	6.6e-07	1.2e-05	-6.9										LLMGnc_057	LLMGnc_057	-2.43	4.8	1.3e-08	1.5e-06	-5.4
	llmg_2516	llmg_2516	-1.8	5.1	4.7e-26	2.2e-24	-3.5		llmg_0054	ps102	-2.23	1.08	5.4e-07	4.4e-06	-4.7		llmg_2235	galK	-2.61	4.13	6.4e-20	4.3e-18	-6.1										llmg_0299	add	-2.41	2.52	4.6e-05	0.00093	-5.3
	llmg_0601	llmg_0601	-1.79	4	6.4e-13	1.6e-11	-3.5		llmg_2410	llmg_2410	-2.22	3.51	1.4e-14	2.8e-13	-4.7		llmg_0993	hprT	-2.55	5.99	9.4e-35	1.1e-32	-5.9										llmg_1664	pnuC2	-2.4	1.27	0.004	0.029	-5.3
	llmg_1915	llmg_1915	-1.78	6.2	7.6e-24	3.2e-22	-3.4		llmg_0687	llmg_0687	-2.17	1.52	6.4e-05	0.00038	-4.5		llmg_1408	llmg_1408	-2.53	1.11	1.1e-05	0.00017	-5.8										llmg_0546	xylH	-2.38	3.08	1.8e-06	7.2e-05	-5.2
	LLMGnc_094	LLMGnc_094	-1.78	6.21	7.7e-12	1.8e-10	-3.4		llmg_0631	pmrA	-2.17	2.49	3.5e-09	3.8e-08	-4.5		llmg_2236	galM	-2.34	3.14	1.1e-13	4.5e-12	-5										llmg_1852	llmg_1852	-2.37	1.11	0.0044	0.031	-5.2
	llmg_2199	chiC	-1.74	3.89	1.1e-12	2.7e-11	-3.3		llmg_2384	rpsJ	-2.15	10.05	9.2e-21	3.1e-19	-4.4		llmg_2513	llmg_2513	-2.21	2.83	1.3e-06	2.3e-05	-4.6										llmg_1238	cspD2	-2.37	5.43	7.1e-08	5.6e-06	-5.2
	llmg_1094	llmg_1094	-1.72	3.82	2.8e-12	6.5e-11	-3.3		llmg_1664	pnuC2	-2.13	2.69	3.6e-09	3.9e-08	-4.4		llmg_2234	galT	-2.06	2.38	9.7e-09	2.3e-07	-4.2										llmg_1929	llrG	-2.35	1.6	0.0008	0.009	-5.1
	llmg_0437	ptcB	-1.71	9.83	1.9e-10	3.9e-09	-3.3		llmg_2290	llmg_2290	-2.13	3.31	8.4e-11	1.1e-09	-4.4		llmg_2202	llmg_2202	-1.97	3.25	7.8e-08	1.6e-06	-3.9										llmg_0383	ppnK	-2.28	2.82	2.5e-08	2.5e-06	-4.9
	LLMGnc_172	ArgX	-1.67	2.89	4.8e-08	8.5e-07	-3.2		llmg_1325	potD	-2.13	3.41	7e-14	1.3e-12	-4.4		llmg_0629	pfl	-1.83	6.98	9.4e-33	1e-30	-3.5										llmg_2267	ps502	-2.26	1.79	0.00077	0.0088	-4.8
	llmg_0997	purD	-1.62	2.42	0.0027	0.021	-3.1		llmg_2035	gidA	-2.13	4.21	4.6e-24	1.9e-22	-4.4		llmg_2201	purA	-1.65	7.69	6.1e-17	3.2e-15	-3.1										llmg_2177	nah	-2.26	1.82	0.00076	0.0087	-4.8
	llmg_2515	llmg_2515	-1.58	5.87	1.1e-14	3.1e-13	-3		llmg_2398	zitP	-2.08	1.76	1.3e-08	1.3e-07	-4.2		llmg_2515	llmg_2515	-1.63	5.87	2.2e-15	9.7e-14	-3.1										llmg_2298	llmg_2298	-2.26	3.56	8.5e-07	3.8e-05	-4.8
	llmg_0441	celA	-1.57	2.82	3.4e-06	4.8e-05	-3		llmg_2382	rplD	-2.04	10.89	1.9e-14	3.7e-13	-4.1		llmg_1406	llmg_1406	-1.55	1.37	0.0012	0.011	-2.9										llmg_1533	llmg_1533	-2.23	1.28	0.0028	0.023	-4.7
	llmg_2467	gntP	-1.55	3.9	9.7e-12	2.2e-10	-2.9		LLMGnc_081	LLMGnc_081	-2.01	2.39	5.5e-10	6.7e-09	-4		llmg_1595	fhs	-1.49	5.05	1.9e-12	6.7e-11	-2.8										llmg_0331	llmg_0331	-2.23	2.46	0.0074	0.046	-4.7
	llmg_1990	llmg_1990	-1.53	3.2	4.5e-05	0.00053	-2.9		llmg_0632	rpmG	-2.01	2.51	0.00059	0.0028	-4		llmg_1692	xseA	-1.43	3.66	1.4e-07	2.8e-06	-2.7										llmg_0189	llmg_0189	-2.22	1.85	0.0012	0.012	-4.7
	llmg_0185	llmg_0185	-1.53	3.8	2.5e-10	5.1e-09	-2.9		llmg_1328	potA	-2	4.07	1.9e-20	6.5e-19	-4		llmg_2514	llmg_2514	-1.32	5.43	3.1e-15	1.4e-13	-2.5										llmg_1519	llmg_1519	-2.21	1.83	0.00086	0.0094	-4.6
	llmg_0430	cstA	-1.5	4	1.4e-10	2.8e-09	-2.8		LLMGnc_110	LLMGnc_110	-2	4.14	9.2e-15	1.8e-13	-4		llmg_2551	purR	-1.31	4.91	1.1e-11	3.5e-10	-2.5										llmg_2525	ps601	-2.2	1.76	0.0016	0.015	-4.6
	llmg_0312	phnD	-1.49	3.69	7.6e-05	0.00085	-2.8		llmg_0013	mfd	-1.96	3.36	1.2e-12	2e-11	-3.9		llmg_1345	pbuX	-1.24	4.22	1.5e-06	2.6e-05	-2.4										llmg_1059	rsmC	-2.2	3.44	6.5e-07	3.1e-05	-4.6
	llmg_0187	celB	-1.47	1.49	0.00045	0.0044	-2.8		llmg_1349	llmg_1349	-1.95	4.07	1.5e-17	4e-16	-3.9		LLMGnc_039	LLMGnc_039	-1.24	8.2	7.2e-17	3.8e-15	-2.4										llmg_1782	accB	-2.19	5.01	6.4e-08	5.2e-06	-4.6
	llmg_2431	llmg_2431	-1.4	7.44	7.1e-19	2.4e-17	-2.6		llmg_2375	rpmC	-1.95	10.14	4.1e-14	7.4e-13	-3.9		llmg_2200	chb	-1.22	4.33	2.1e-06	3.6e-05	-2.3										llmg_2449	llmg_2449	-2.18	1.28	0.0033	0.025	-4.5
	llmg_0602	llmg_0602	-1.39	4.19	2.5e-11	5.6e-10	-2.6		llmg_2381	rplW	-1.94	8.74	1.8e-29	1.2e-27	-3.8		llmg_0563	glyA	-1.18	6.43	1.3e-12	4.6e-11	-2.3										llmg_0962	llmg_0962	-2.18	1.95	0.0016	0.015	-4.5
	llmg_0994	purH	-1.39	4.19	0.0025	0.02	-2.6		llmg_2379	rpsS	-1.94	10.53	1.5e-14	2.9e-13	-3.8		llmg_1693	folD	-1.17	5.03	1.1e-12	4.1e-11	-2.2										llmg_1744	ftsY	-2.17	2.79	1.6e-05	0.00038	-4.5
	llmg_0488	llmg_0488	-1.37	2.65	2.4e-05	0.0003	-2.6		llmg_2365	rplR	-1.94	10.77	3.9e-13	6.5e-12	-3.8		llmg_0601	llmg_0601	-1.15	4	2.5e-06	4.3e-05	-2.2										llmg_1785	fabD	-2.16	4.58	1.7e-09	2.9e-07	-4.5
	llmg_1096	llmg_1096	-1.36	3.49	1e-06	1.6e-05	-2.6		llmg_2383	rplC	-1.94	11.72	1e-10	1.3e-09	-3.8		llmg_1993	llmg_1993	-1.13	3.65	1.2e-05	0.00018	-2.2										llmg_2074	llmg_2074	-2.13	2.55	2.1e-06	7.9e-05	-4.4
	llmg_1991	adhA	-1.32	4.59	1.3e-09	2.4e-08	-2.5		llmg_2202	llmg_2202	-1.93	3.25	1.4e-07	1.2e-06	-3.8		llmg_0162	llmg_0162	-1.12	1.67	0.0014	0.013	-2.2										llmg_1847	cspA	-2.12	4.15	4.1e-05	0.00085	-4.4
	llmg_1468	llmg_1468	-1.31	2.54	5.9e-05	0.00067	-2.5		llmg_2201	purA	-1.92	7.69	4.2e-22	1.6e-20	-3.8		llmg_1400	llmg_1400	-1.12	2.31	0.00041	0.0045	-2.2										llmg_0939	llmg_0939	-2.11	3.55	4.1e-08	3.8e-06	-4.3
	llmg_2514	llmg_2514	-1.29	5.43	1.3e-14	3.5e-13	-2.4		llmg_0019	mesJ	-1.91	2.8	6.9e-10	8.3e-09	-3.8		LLMGnc_100	LLMGnc_100	-1.12	4.54	1.7e-07	3.4e-06	-2.2										llmg_1693	folD	-2.09	2.91	8.7e-05	0.0016	-4.3
	llmg_pseudo_54	llmg_pseudo_54	-1.27	1.96	0.00014	0.0015	-2.4		llmg_0558	llmg_0558	-1.89	3.16	5.1e-10	6.2e-09	-3.7		llmg_1399	llmg_1399	-1.11	3.24	0.00013	0.0016	-2.2										llmg_0552	llmg_0552	-2.06	3.09	2.3e-06	8.3e-05	-4.2
	llmg_1092	llmg_1092	-1.25	2.75	0.0001	0.0011	-2.4		llmg_1678	mraY	-1.84	3.6	7.9e-13	1.3e-11	-3.6		llmg_1691	xseB	-1.11	3.26	0.0011	0.011	-2.2										llmg_0748	kinF	-2.05	1.27	0.0072	0.045	-4.1
	llmg_1000	purK	-1.25	2.98	0.0059	0.041	-2.4		llmg_0140	pmrB	-1.83	1.39	0.00019	0.001	-3.5		llmg_0530	gapA	-1.09	4.26	3.1e-07	5.9e-06	-2.1										llmg_0462	truA	-2.05	1.85	0.0049	0.034	-4.1
	llmg_0264	fbp	-1.24	2.97	1e-05	0.00013	-2.4		llmg_1704	alr	-1.83	3.43	1.8e-11	2.6e-10	-3.6		llmg_0454	llmg_0454	-1.09	6.68	1.3e-13	4.9e-12	-2.1										llmg_1643	rodA	-2.05	2.11	0.00021	0.0032	-4.1
	llmg_0158	glgB	-1.23	2.8	4.8e-05	0.00055	-2.4		llmg_2399	zitQ	-1.82	1.9	7.8e-08	7.2e-07	-3.5		llmg_2266	ps503	-1.08	1.94	0.0012	0.011	-2.1										llmg_0133	blt	-2.05	2.67	2.7e-05	0.00059	-4.1
	llmg_0440	ptcC	-1.2	4.72	1.8e-09	3.3e-08	-2.3		llmg_0557	prfA	-1.82	4.32	7.3e-17	1.7e-15	-3.5		llmg_0456	pgmB	-1.08	6.55	9.2e-13	3.5e-11	-2.1										llmg_0275	llmg_0275	-2.05	5.3	2.2e-07	1.4e-05	-4.1
	llmg_1661	hslB	-1.19	4.55	2.7e-08	4.9e-07	-2.3		llmg_2380	rplB	-1.78	11.59	4.9e-09	5.3e-08	-3.4		llmg_1064	bmpA	-1.06	7.54	4.8e-11	1.5e-09	-2.1										llmg_1272	topA	-2.03	2.79	4.2e-07	2.1e-05	-4.1
	llmg_2288	ackA2	-1.18	6.14	8.4e-17	2.6e-15	-2.3		llmg_1327	potB	-1.77	2.86	6e-08	5.6e-07	-3.4		llmg_0989	llmg_0989	-1.05	3.43	7e-05	0.0009	-2.1										llmg_0938	llmg_0938	-2.03	2.91	7.5e-06	0.00021	-4.1
	llmg_0147	llmg_0147	-1.17	1.93	0.0014	0.012	-2.2		llmg_1943	glnQ	-1.76	7.11	4.7e-18	1.3e-16	-3.4		llmg_1559	flpA	1	2.24	0.006	0.046	2										llmg_1781	fabZ	-2.03	4.25	1.9e-06	7.2e-05	-4.1
	llmg_0589	llmg_0589	-1.14	6.27	1.5e-15	4.4e-14	-2.2		llmg_pseudo_74	noxD	-1.74	3.95	2.1e-14	4e-13	-3.3		llmg_0835	ps341	1	2.51	0.0013	0.013	2										llmg_2080	pppL	-2.03	4.58	2.9e-08	2.9e-06	-4.1
	llmg_pseudo_69	llmg_pseudo_69	-1.13	3.03	0.00014	0.0015	-2.2		llmg_1180	llmg_1180	-1.73	2.8	5.1e-06	3.6e-05	-3.3		llmg_1184	gltD	1.02	5.82	5.5e-08	1.2e-06	2										llmg_1137	mtsC	-2.02	2.35	0.0001	0.0018	-4.1
	llmg_0195	llmg_0195	-1.13	5.65	1.1e-12	2.6e-11	-2.2		llmg_0555	tdk	-1.73	3.66	3.3e-11	4.6e-10	-3.3		llmg_tRNA_39	llmg_tRNA_39	1.02	6.13	0.00029	0.0032	2										llmg_2289	ackA1	-2.02	3.63	8.9e-07	3.9e-05	-4
	llmg_1159	llmg_1159	-1.12	3.28	0.0012	0.011	-2.2		llmg_0559	llmg_0559	-1.73	3.79	7.9e-12	1.2e-10	-3.3		llmg_0319	pepN	1.03	6.85	5.8e-12	2e-10	2										llmg_0766	ftsK	-2.01	1.61	0.0035	0.027	-4
	llmg_0146	llmg_0146	-1.12	5.61	1.8e-14	4.9e-13	-2.2		llmg_1588	trxB1	-1.73	7.12	1.2e-25	5.6e-24	-3.3		llmg_2007	llmg_2007	1.04	3.36	0.00014	0.0018	2.1										llmg_pseudo_37	mnaA	-2.01	2.57	5.1e-06	0.00015	-4
	LLMGnc_004	LLMGnc_004	-1.12	16.11	0.00016	0.0017	-2.2		llmg_2378	rplV	-1.73	9.91	3.6e-14	6.7e-13	-3.3		llmg_0366	dppD	1.05	2.63	0.00096	0.0095	2.1										llmg_1598	llmg_1598	-2.01	2.78	3.9e-06	0.00012	-4
	llmg_0928	nagB	-1.08	3.4	0.00034	0.0034	-2.1		llmg_2364	rpsE	-1.73	11.2	1.5e-09	1.7e-08	-3.3		llmg_0130	llmg_0130	1.08	1.97	0.00068	0.0071	2.1										llmg_0184	llmg_0184	-2.01	3.21	3.1e-06	0.00011	-4
	llmg_1412	guaC	-1.08	5.24	0.0065	0.045	-2.1		llmg_0327	llmg_0327	-1.72	6.08	1.1e-28	6.6e-27	-3.3		llmg_2477	llmg_2477	1.08	5.8	3e-14	1.2e-12	2.1										llmg_0232	llmg_0232	-2	1.85	0.002	0.017	-4
	llmg_0190	bglS	-1.07	3.14	0.00013	0.0015	-2.1		llmg_0164	tgt	-1.71	4.96	1e-25	5e-24	-3.3		llmg_1183	gltB	1.1	5.05	1.7e-09	4.5e-08	2.2										llmg_1629	llmg_1629	-2	1.94	0.00045	0.0059	-4
	llmg_2449	llmg_2449	-1.07	4.03	4.3e-06	6e-05	-2.1		llmg_0910	amtB	-1.7	4.47	2.6e-09	3e-08	-3.3		llmg_1569	fruC	1.11	4.67	2.1e-05	0.00031	2.2										llmg_1315	llmg_1315	-2	2.33	0.00021	0.0032	-4
	llmg_1452	llmg_1452	-1.05	6.1	1.5e-12	3.6e-11	-2.1		llmg_1791	rbfA	-1.7	4.83	1.8e-17	4.7e-16	-3.3		llmg_1051	llmg_1051	1.12	2.95	0.00066	0.0068	2.2										llmg_2271	ecsA	-1.99	3.47	2.7e-07	1.6e-05	-4
	llmg_2517	llmg_2517	-1.02	2.85	0.00078	0.0071	-2		llmg_2367	rpsH	-1.7	10.21	5.8e-11	7.7e-10	-3.2		llmg_2011	llmg_2011	1.15	3.5	5.8e-05	0.00076	2.2										llmg_1464	aldC	-1.99	4.29	2.6e-06	9e-05	-4
	llmg_2468	gntK	-1.02	4.39	2.1e-07	3.5e-06	-2		llmg_0630	coaE	-1.69	2.37	7.5e-07	5.9e-06	-3.2		llmg_0023	mtlR	1.15	6.31	1.1e-11	3.5e-10	2.2										llmg_0019	mesJ	-1.98	1.31	0.0064	0.042	-3.9
	llmg_2469	gntZ	-1.01	3.71	3.3e-05	0.00039	-2		llmg_1794	llmg_1794	-1.69	6.59	1.3e-18	3.6e-17	-3.2		llmg_0024	mtlF	1.15	7.16	3.1e-08	6.9e-07	2.2										llmg_1788	rmaG	-1.98	5.07	4.5e-07	2.3e-05	-3.9
	llmg_0282	nrdG	-1.01	6.42	3.6e-11	7.6e-10	-2		llmg_2353	rplQ	-1.68	10.2	4e-12	6.1e-11	-3.2		llmg_0291	dapD	1.16	6.69	7.8e-11	2.4e-09	2.2										llmg_0180	cspE	-1.98	6.6	6.6e-07	3.1e-05	-4
	llmg_0619	llmg_0619	-1	2.16	0.00089	0.0078	-2		llmg_1862	cydC	-1.67	2.96	3.1e-09	3.4e-08	-3.2		llmg_1280	ilvD	1.17	4.56	5.8e-06	9.4e-05	2.2										llmg_0077	llmg_0077	-1.96	2.44	2.3e-05	0.00054	-3.9
	llmg_0284	llmg_0284	-1	3.5	0.00039	0.0038	-2		llmg_2474	ssbB	-1.67	10.15	8.6e-13	1.4e-11	-3.2		llmg_2502	dnaJ	1.17	5.65	4e-10	1.2e-08	2.3										llmg_0319	pepN	-1.95	2.14	0.00015	0.0025	-3.9
	llmg_0281	llmg_0281	-1	6	3e-11	6.6e-10	-2		llmg_0326	murA1	-1.65	5.2	2e-27	1.1e-25	-3.1		llmg_0342	llmg_0342	1.19	4	7.1e-08	1.5e-06	2.3										llmg_2081	sunL	-1.95	3.68	1.1e-06	4.6e-05	-3.9
	llmg_0535	gltS	-1	6.89	0.00037	0.0036	-2		llmg_1793	llmg_1793	-1.65	5.46	9.5e-29	5.7e-27	-3.1		llmg_2446	lmrP	1.22	1.29	0.0024	0.02	2.3										llmg_0098	rpmG	-1.95	7.17	1.8e-08	2e-06	-3.9
	llmg_1507	llmg_1507	1.02	1.76	0.0042	0.031	2		llmg_0395	thiI	-1.63	4.44	6e-17	1.4e-15	-3.1		llmg_0650	brnQ	1.23	1.56	0.0015	0.014	2.3										llmg_0215	llmg_0215	-1.94	1.97	0.00075	0.0086	-3.8
	llmg_0292	hipO1	1.02	2.48	0.0008	0.0072	2		llmg_2363	rpmD	-1.63	9.32	8.3e-16	1.8e-14	-3.1		llmg_1181	ilvE	1.25	5.66	2.5e-16	1.3e-14	2.4										llmg_0726	llmg_0726	-1.93	3.05	0.0001	0.0018	-3.8
	llmg_1185	lysA	1.03	4.6	4.4e-09	8e-08	2		llmg_2366	rplF	-1.63	11.1	4e-09	4.4e-08	-3.1		llmg_0022	mtlA	1.25	7.78	2.3e-10	6.9e-09	2.4										llmg_1194	rluB	-1.91	3.3	3.3e-06	0.00011	-3.8
	llmg_0942	papL	1.04	4.84	5.2e-05	0.0006	2.1		llmg_2354	rpoA	-1.62	10.37	4.6e-11	6.2e-10	-3.1		llmg_1279	ilvB	1.28	3.39	1.9e-05	0.00028	2.4										llmg_0001	dnaA	-1.86	3.88	8.4e-07	3.8e-05	-3.6
	llmg_1275	aldB	1.1	5.4	5.3e-13	1.3e-11	2.1		llmg_0852	ps357	-1.6	2.6	1.9e-06	1.4e-05	-3		llmg_0354	llmg_0354	1.31	1.69	0.0039	0.031	2.5										llmg_0250	rmeC	-1.85	2.1	0.0018	0.017	-3.6
	llmg_0871	asd	1.15	4.9	3.5e-11	7.5e-10	2.2		llmg_0216	rgpE	-1.6	4.04	3e-11	4.3e-10	-3		llmg_0340	plpD	1.31	2.74	1.9e-05	0.00029	2.5										llmg_1354	llmg_1354	-1.84	3.54	1.8e-05	0.00043	-3.6
	llmg_1274	aldR	1.15	5.55	1.3e-13	3.2e-12	2.2		llmg_2374	rpsQ	-1.59	10.39	1.6e-10	2e-09	-3		llmg_0367	dppF	1.32	1.42	0.0013	0.013	2.5										llmg_1813	llmg_1813	-1.84	4.72	8.9e-06	0.00024	-3.6
	llmg_1174	llmg_1174	1.16	2.16	0.00014	0.0015	2.2		llmg_2377	rpsC	-1.59	10.67	3.2e-10	4e-09	-3		llmg_1096	llmg_1096	1.33	3.49	1.4e-06	2.4e-05	2.5										llmg_0913	murG	-1.83	2.95	4.5e-06	0.00014	-3.6
	llmg_0872	llmg_0872	1.16	3.72	5.9e-05	0.00067	2.2		llmg_0605	llmg_0605	-1.58	1.4	0.00012	0.00065	-3		llmg_0837	ps343	1.34	1.47	0.0021	0.019	2.5										llmg_2482	llmg_2482	-1.83	4.11	5.9e-07	2.9e-05	-3.6
	llmg_0199	feoB	1.17	2.99	4.3e-05	0.0005	2.3		llmg_1705	acpS	-1.57	3.14	8.3e-07	6.5e-06	-3		llmg_1849	metE2	1.34	2.23	2.3e-05	0.00033	2.5										llmg_0405	llmg_0405	-1.82	4.33	2.7e-06	9.2e-05	-3.5
	llmg_0375	llmg_0375	1.17	4.28	3.9e-08	6.9e-07	2.2		llmg_0282	nrdG	-1.57	6.42	2.4e-24	1e-22	-3		llmg_1092	llmg_1092	1.34	2.75	2.4e-05	0.00034	2.5										llmg_0242	llmg_0242	-1.81	5.08	9.1e-08	7e-06	-3.5
	llmg_1331	thrB	1.18	3.67	3e-06	4.4e-05	2.3		llmg_1861	cydD	-1.56	3.89	4.8e-09	5.2e-08	-2.9		llmg_0410	groES	1.34	9	5.3e-09	1.3e-07	2.5										llmg_0211	rgpA	-1.8	2.43	8.3e-05	0.0015	-3.5
	llmg_2387	thrC	1.18	3.91	2.9e-07	4.8e-06	2.3		llmg_2277	rplK	-1.56	9	3.9e-14	7.2e-13	-2.9		llmg_0411	groEL	1.36	6.99	1.1e-19	7e-18	2.6										llmg_1355	llmg_1355	-1.79	3.87	1e-06	4.4e-05	-3.5
	llmg_0941	llmg_0941	1.18	4.83	3.6e-11	7.6e-10	2.3		llmg_1215	llmg_1215	-1.55	2.18	1.1e-06	8.7e-06	-2.9		llmg_2212	llmg_2212	1.37	5.92	2.7e-11	8.6e-10	2.6										llmg_2560	dacA	-1.78	2.3	0.0012	0.012	-3.4
	llmg_0349	fhuD	1.19	2.65	0.00021	0.0022	2.3		llmg_1326	potC	-1.55	3.18	1.6e-06	1.2e-05	-2.9		llmg_1514	rex	1.39	5.24	3.8e-14	1.5e-12	2.6										llmg_0213	rgpC	-1.78	2.47	0.00014	0.0023	-3.4
	llmg_1865	dtpT	1.2	6.7	2.9e-17	9e-16	2.3		llmg_1208	rplL	-1.55	10.82	9.9e-09	1e-07	-2.9		llmg_0910	amtB	1.4	4.47	2.8e-07	5.4e-06	2.6										llmg_0491	hly	-1.76	3.17	0.00023	0.0034	-3.4
	llmg_1332	hom	1.24	3.69	3.7e-07	6e-06	2.4		llmg_2355	rpsK	-1.55	11.28	3.4e-08	3.3e-07	-2.9		llmg_0144	llmg_0144	1.4	8.74	8.3e-15	3.5e-13	2.6										llmg_1026	llmg_1026	-1.75	2.65	8.4e-05	0.0015	-3.4
	llmg_0457	llmg_0457	1.26	2.98	1.9e-05	0.00023	2.4		llmg_1207	rplJ	-1.54	9.89	1.1e-11	1.7e-10	-2.9		LLMGnc_157	LLMGnc_157	1.41	2.8	0.00033	0.0037	2.7										llmg_2057	llmg_2057	-1.74	3.02	1.7e-05	0.00042	-3.3
	llmg_2386	llmg_2386	1.26	3.62	1.2e-06	1.8e-05	2.4		llmg_1834	llmg_1834	-1.52	5.03	8.2e-08	7.5e-07	-2.9		llmg_1593	llmg_1593	1.47	3.68	2.6e-08	5.8e-07	2.8										llmg_0289	cbiQ2	-1.73	2.97	0.00016	0.0025	-3.3
	llmg_1398	cluA	1.28	1.7	0.00075	0.0068	2.4		llmg_2357	rpmJ	-1.52	9.16	1.7e-15	3.6e-14	-2.9		llmg_0362	dppA	1.48	3.73	0.00062	0.0065	2.8										llmg_1763	llmg_1763	-1.72	5.03	6.7e-06	0.00019	-3.3
	llmg_1775	cysK	1.28	4.95	2.2e-12	5.2e-11	2.4		llmg_2376	rplP	-1.52	11.63	6.3e-07	5.1e-06	-2.9		llmg_2445	llmg_2445	1.5	2.33	1.4e-06	2.5e-05	2.8										llmg_1256	cspD	-1.72	5.46	0.00013	0.0021	-3.3
	llmg_pseudo_47	llmg_pseudo_47	1.29	4.26	3.7e-09	6.9e-08	2.4		llmg_1792	infB	-1.51	6.56	5.2e-27	2.8e-25	-2.9		llmg_0025	mtlD	1.53	6.19	8.1e-14	3.3e-12	2.9										llmg_2514	llmg_2514	-1.71	4.56	2.3e-05	0.00054	-3.3
	llmg_0650	brnQ	1.3	1.56	0.00074	0.0068	2.5		llmg_2473	rpsR	-1.51	11.93	6.2e-07	5e-06	-2.8		llmg_1093	llmg_1093	1.54	1.93	5.2e-06	8.7e-05	2.9										llmg_2511	rpiA	-1.7	2.17	0.0072	0.045	-3.3
	llmg_0398	llmg_0398	1.32	1.74	0.00061	0.0057	2.5		llmg_0018	llmg_0018	-1.5	2.05	1.2e-05	7.7e-05	-2.8		llmg_0567	serB	1.54	3.25	1.6e-07	3.2e-06	2.9										llmg_2193	llmg_2193	-1.69	2.55	0.002	0.017	-3.2
	llmg_1664	pnuC2	1.33	2.69	0.00012	0.0013	2.5		llmg_0906	rpmE2	-1.5	8.94	1.6e-15	3.5e-14	-2.8		llmg_0143	llmg_0143	1.63	6.02	1.6e-28	1.4e-26	3.1										llmg_0453	llmg_0453	-1.69	4.71	1.9e-06	7.2e-05	-3.2
	llmg_0200	feoA	1.33	3.02	2e-05	0.00025	2.5		llmg_0629	pfl	-1.48	6.98	1.7e-22	6.5e-21	-2.8		llmg_0398	llmg_0398	1.66	1.74	1.9e-05	0.00028	3.2										llmg_1502	dnaD	-1.67	2.79	4.7e-05	0.00094	-3.2
	llmg_1402	llmg_1402	1.34	3.3	0.00017	0.0018	2.5		llmg_2475	rpsF	-1.47	10.09	1.7e-08	1.7e-07	-2.8		LLMGnc_072	LLMGnc_072	1.67	6.55	5.9e-18	3.4e-16	3.2										llmg_0460	llmg_0460	-1.66	2.38	0.00089	0.0097	-3.2
	llmg_1050	llmg_1050	1.34	6.03	5.1e-15	1.4e-13	2.5		llmg_1636	llmg_1636	-1.46	2.45	2.9e-06	2.1e-05	-2.8		llmg_0365	dppC	1.7	1.21	0.00021	0.0025	3.2										llmg_0857	kdgR	-1.65	2.23	0.0019	0.017	-3.1
	llmg_1957	llmg_1957	1.35	1.93	0.00025	0.0026	2.6		llmg_0510	llmg_0510	-1.46	4.46	4.7e-13	7.8e-12	-2.7		llmg_2548	llmg_2548	1.7	4.56	2.9e-19	1.9e-17	3.2										llmg_0458	llmg_0458	-1.65	2.26	0.0017	0.016	-3.1
	llmg_1956	llmg_1956	1.36	3	2.7e-06	3.9e-05	2.6		llmg_0607	apt	-1.46	6.63	8.5e-24	3.5e-22	-2.8		llmg_pseudo_79	malQ	1.71	1.74	5.5e-06	9e-05	3.3										llmg_1518	kinE	-1.64	2.03	0.0032	0.025	-3.1
	llmg_0643	pacL	1.39	1.29	0.00064	0.0059	2.6		llmg_1238	cspD2	-1.46	7.33	7.3e-18	1.9e-16	-2.8		llmg_2547	llmg_2547	1.71	4.25	3.6e-16	1.7e-14	3.3										llmg_0226	llmg_0226	-1.64	2.39	0.0041	0.03	-3.1
	llmg_1776	metC	1.39	4.47	3.3e-10	6.4e-09	2.6		llmg_0197	menA	-1.45	1.98	8.1e-06	5.5e-05	-2.7		llmg_0881	azlC	1.73	1.36	1.1e-05	0.00017	3.3										llmg_0753	ubiE	-1.64	2.44	0.00051	0.0064	-3.1
	llmg_1627	rmaH	1.46	3.96	1.3e-10	2.7e-09	2.8		llmg_1692	xseA	-1.45	3.66	9.9e-08	8.9e-07	-2.7		LLMGnc_082	LLMGnc_082	1.77	4.44	1.3e-17	7.6e-16	3.4										llmg_0944	llmg_0944	-1.63	2.35	0.0011	0.012	-3.1
	llmg_0940	dapB	1.47	4.29	1.3e-10	2.7e-09	2.8		llmg_1797	llmg_1797	-1.45	4.79	3.2e-16	7e-15	-2.7		llmg_2544	llmg_2544	1.78	1.28	0.0013	0.012	3.4										llmg_2056	llmg_2056	-1.63	4.49	8.9e-05	0.0016	-3.1
	llmg_1203	llmg_1203	1.52	2.68	1.9e-07	3.2e-06	2.9		llmg_1942	glnP	-1.44	6.1	8.4e-20	2.7e-18	-2.7		llmg_0701	oppA	1.79	6.65	2.2e-32	2.4e-30	3.5										llmg_1812	llmg_1812	-1.63	4.89	3.5e-06	0.00012	-3.1
	llmg_1407	llmg_1407	1.53	1.11	0.0021	0.017	2.9		LLMGnc_003	LLMGnc_003	-1.43	1.99	0.00084	0.0039	-2.7		LLMGnc_152	LLMGnc_152	1.81	6.23	1.6e-17	9.1e-16	3.5										llmg_1050	llmg_1050	-1.63	7.05	2.3e-06	8.3e-05	-3.1
	llmg_0066	araT	1.53	5.06	9.4e-18	3e-16	2.9		llmg_0268	llmg_0268	-1.42	1	0.0022	0.0091	-2.7		llmg_0700	oppC	1.82	7.03	1.2e-30	1.1e-28	3.5										llmg_0217	rgpF	-1.62	2.11	0.0024	0.02	-3.1
	llmg_0376	llmg_0376	1.54	4.72	2e-19	6.7e-18	2.9		llmg_0606	recJ	-1.4	3.69	1.1e-08	1.2e-07	-2.6		llmg_0299	add	1.83	3.77	1.9e-11	6.2e-10	3.6										llmg_2199	chiC	-1.62	3.6	2e-05	0.00048	-3.1
	LLMGnc_082	LLMGnc_082	1.56	4.44	4e-14	1e-12	2.9		llmg_0281	llmg_0281	-1.4	6	4.2e-20	1.4e-18	-2.6		llmg_0142	rnpA	1.84	7.68	6.9e-16	3.2e-14	3.6										llmg_0099	rpmF	-1.61	9.27	0.00061	0.0073	-3
	llmg_2170	llmg_2170	1.58	5.53	1e-23	4.3e-22	3		llmg_0215	llmg_0215	-1.39	3.77	2e-08	2e-07	-2.6		llmg_1776	metC	1.85	4.47	1.4e-16	7.4e-15	3.6										llmg_2232	llmg_2232	-1.59	2.41	0.0011	0.011	-3
	LLMGnc_066	LLMGnc_066	1.6	1.45	0.0016	0.013	3		llmg_0227	llmg_0227	-1.39	3.8	1.1e-08	1.1e-07	-2.6		llmg_0698	oppF	1.85	5.2	2.1e-29	1.8e-27	3.6										llmg_2020	llmg_2020	-1.58	3.06	0.0006	0.0072	-3
	llmg_0148	llmg_0148	1.61	2.16	5.7e-07	9.2e-06	3		llmg_0540	oxaA2	-1.39	6.09	3.7e-21	1.3e-19	-2.6		llmg_1574	dnaK	1.87	7.26	3.8e-28	3.2e-26	3.7										llmg_0294	llmg_0294	-1.58	6.24	1.5e-05	0.00038	-3
	llmg_1406	llmg_1406	1.64	1.37	0.00047	0.0044	3.1		llmg_2356	rpsM	-1.39	12.27	1.9e-06	1.5e-05	-2.6		LLMGnc_161	LLMGnc_161	1.9	1.25	8.2e-05	0.001	3.7										llmg_2540	llmg_2540	-1.57	2.89	0.00066	0.0077	-3
	llmg_1202	llmg_1202	1.69	3.11	9.8e-09	1.8e-07	3.2		llmg_1595	fhs	-1.38	5.05	5.4e-11	7.2e-10	-2.6		llmg_0947	cmhR	1.91	2.32	4.6e-06	7.8e-05	3.8										llmg_1726	llmg_1726	-1.57	2.98	7.3e-05	0.0014	-3
	LLMGnc_080	LLMGnc_080	1.74	2.43	4.7e-05	0.00054	3.3		llmg_2514	llmg_2514	-1.38	5.43	2.3e-16	5.2e-15	-2.6		llmg_1775	cysK	1.93	4.95	2.1e-25	1.7e-23	3.8										llmg_2075	llmg_2075	-1.55	2.55	0.00058	0.0071	-2.9
	llmg_1625	llmg_1625	1.74	3.97	1e-13	2.6e-12	3.3		llmg_0563	glyA	-1.38	6.43	2.1e-16	4.7e-15	-2.6		llmg_pseudo_09	dppP	1.94	1.69	1.1e-05	0.00017	3.8										llmg_2225	llmg_2225	-1.54	2.23	0.0028	0.023	-2.9
	llmg_0025	mtlD	1.74	6.19	2.1e-17	6.6e-16	3.3		llmg_1256	cspD	-1.38	7.19	9.8e-15	2e-13	-2.6		llmg_0565	serC	1.94	3.2	2.2e-09	5.8e-08	3.8										llmg_2040	cysS	-1.54	2.32	0.0023	0.019	-2.9
	llmg_0784	rbsR	1.81	1.39	1.6e-05	0.00021	3.5		llmg_0051	ps105	-1.37	1.31	0.00078	0.0036	-2.6		llmg_1820	thrA	1.94	4.44	2.2e-15	9.7e-14	3.8										LLMGnc_010	LLMGnc_010	-1.54	5.74	0.00012	0.0021	-2.9
	llmg_2069	pepC	1.85	5.97	2.1e-30	1.2e-28	3.6		llmg_2515	llmg_2515	-1.37	5.87	1.6e-11	2.4e-10	-2.6		llmg_0335	plpA	1.96	1.99	2.9e-06	4.9e-05	3.9										llmg_0875	llmg_0875	-1.53	2.24	0.003	0.024	-2.9
	llmg_0291	dapD	1.88	6.69	3.7e-25	1.7e-23	3.7		llmg_2358	infA	-1.37	12.03	9.1e-06	6.1e-05	-2.6		llmg_0386	lysQ	1.96	4.8	9.4e-19	5.9e-17	3.9										llmg_1733	sdaB	-1.53	2.3	0.0045	0.032	-2.9
	llmg_1209	rmaX	1.94	1.35	2.6e-06	3.9e-05	3.8		llmg_2031	infC	-1.36	9.8	3.4e-10	4.3e-09	-2.6		llmg_0699	oppB	1.97	6.67	1.2e-31	1.1e-29	3.9										llmg_1728	llmg_1728	-1.53	2.81	0.00035	0.0048	-2.9
	llmg_2212	llmg_2212	2.02	5.92	5.5e-22	2.1e-20	4.1		llmg_0932	rpsP	-1.34	8.6	3.6e-14	6.7e-13	-2.5		llmg_0338	plpC	1.99	2.19	1.2e-08	2.8e-07	4										LLMGnc_117	LLMGnc_117	-1.53	5.52	0.0025	0.021	-2.9
	LLMGnc_153	LLMGnc_153	2.17	4.69	2.3e-15	6.7e-14	4.5		llmg_0916	llmg_0916	-1.33	4.97	1.1e-10	1.4e-09	-2.5		llmg_0882	llmg_0882	2	1.3	8.9e-06	0.00014	4										llmg_0196	llmg_0196	-1.52	3.71	2.4e-05	0.00055	-2.9
	llmg_0024	mtlF	2.17	7.16	2e-24	9.1e-23	4.5		llmg_0217	rgpF	-1.31	3.53	3e-06	2.2e-05	-2.5		llmg_0339	dar	2	3.59	1.9e-12	6.7e-11	4										llmg_1255	cspC	-1.52	4.56	0.00028	0.004	-2.9
	llmg_1181	ilvE	2.22	5.66	2.3e-45	2.4e-43	4.7		llmg_1353	llmg_1353	-1.31	6.1	6e-20	1.9e-18	-2.5		llmg_0911	glnB	2	3.86	8.7e-09	2.1e-07	4										llmg_1068	llrB	-1.5	2.62	0.00048	0.0061	-2.8
	llmg_1820	thrA	2.26	4.44	6.7e-20	2.3e-18	4.8		llmg_0883	llmg_0883	-1.3	1.55	0.00097	0.0044	-2.5		llmg_1227	aroH	2.05	2.04	6.3e-10	1.8e-08	4.1										llmg_0231	llmg_0231	-1.5	3.39	0.00041	0.0055	-2.8
	llmg_0022	mtlA	2.28	7.78	4.3e-29	2.2e-27	4.9		llmg_0133	blt	-1.3	4.41	7.3e-12	1.1e-10	-2.5		LLMGnc_015	LLMGnc_015	2.07	2.93	4e-09	9.8e-08	4.2										llmg_0582	ptsK	-1.5	3.42	5.9e-05	0.0012	-2.8
	llmg_2211	llmg_2211	2.37	5.74	1.1e-37	8.3e-36	5.2		llmg_1493	rplU	-1.3	11.71	2e-05	0.00012	-2.5		llmg_1575	grpE	2.09	6.12	6.9e-35	8.2e-33	4.2										llmg_0318	tpx	-1.5	3.77	2.5e-05	0.00056	-2.8
	llmg_0023	mtlR	2.37	6.31	1.8e-42	1.5e-40	5.2		llmg_1833	menC	-1.29	2.8	6.9e-06	4.8e-05	-2.4		llmg_0336	plpB	2.14	2.22	6.3e-10	1.8e-08	4.4										llmg_1783	fabF	-1.5	4.98	2.1e-05	0.0005	-2.8
	llmg_2446	lmrP	2.41	1.29	4.7e-09	8.6e-08	5.3		llmg_2305	dinP	-1.28	1.77	0.00055	0.0027	-2.4		llmg_1576	hrcA	2.15	4.65	2.5e-22	1.9e-20	4.4										llmg_0912	murD	-1.49	2.72	0.00068	0.0079	-2.8
	LLMGnc_154	LLMGnc_154	2.42	6.7	3.7e-50	4.2e-48	5.3		llmg_1796	nusA	-1.28	6.04	1e-18	2.9e-17	-2.4		llmg_0372	asnB	2.15	5.08	6e-22	4.3e-20	4.4										llmg_1546	ftsE	-1.49	5.29	0.00015	0.0024	-2.8
	llmg_1227	aroH	2.55	2.04	3.4e-14	8.9e-13	5.9		llmg_2301	llmg_2301	-1.27	1.21	0.0057	0.02	-2.4		llmg_0697	oppD	2.17	5.2	2.4e-32	2.4e-30	4.5										llmg_1371	matR	-1.48	2.76	0.00034	0.0046	-2.8
	llmg_0319	pepN	2.58	6.85	7e-61	8.6e-59	6		llmg_2267	ps502	-1.27	3.32	0.0043	0.016	-2.4		llmg_0702	pepO	2.24	5.62	8.4e-47	1.1e-44	4.7										llmg_0274	llmg_0274	-1.48	5.51	1.3e-05	0.00033	-2.8
	llmg_1051	llmg_1051	2.7	2.95	4.5e-15	1.3e-13	6.5		llmg_2373	rplN	-1.27	11.54	1.5e-05	9.5e-05	-2.4		llmg_0945	llmg_0945	2.25	2.66	2.7e-09	6.7e-08	4.8										llmg_0454	llmg_0454	-1.48	5.57	0.00073	0.0085	-2.8
	LLMGnc_179	LLMGnc_179	2.77	1.89	1.8e-06	2.8e-05	6.8		llmg_0366	dppD	-1.25	2.63	0.00014	0.00077	-2.4		llmg_0118	ctrA	2.25	7.72	2.9e-45	3.7e-43	4.8										llmg_2392	pbp2A	-1.46	2.36	0.0042	0.03	-2.7
	llmg_0091	cysD	3.11	2.99	8.8e-20	3e-18	8.6		llmg_1810	nrdR	-1.25	4	1.1e-08	1.1e-07	-2.4		llmg_1127	llmg_1127	2.35	1.55	2.5e-09	6.3e-08	5.1										LLMGnc_144	LLMGnc_144	-1.46	5.05	8.3e-05	0.0015	-2.7
	llmg_2427	comX	3.14	3.53	2.7e-20	9.6e-19	8.8		llmg_1403	llmg_1403	-1.24	1.02	0.009	0.03	-2.4		llmg_1173	llmg_1173	2.49	3.05	3.6e-16	1.7e-14	5.6										llmg_0384	rluE	-1.45	3.69	0.00015	0.0025	-2.7
	llmg_1867	llmg_1867	3.17	3.2	3.7e-16	1.1e-14	9		llmg_1028	llmg_1028	-1.24	2.32	5.7e-05	0.00034	-2.4		llmg_2307	arcD2	2.67	1.62	2.5e-09	6.4e-08	6.4										LLMGnc_149	LLMGnc_149	-1.45	4.86	0.00058	0.007	-2.7
	LLMGnc_015	LLMGnc_015	3.2	2.93	2e-18	6.7e-17	9.2		LLMGnc_057	LLMGnc_057	-1.24	6.46	1.3e-12	2.1e-11	-2.4		LLMGnc_054	LLMGnc_054	2.74	2.84	8.1e-06	0.00013	6.7										llmg_1369a	llmg_1369a	-1.43	2.58	0.0012	0.012	-2.7
	llmg_pseudo_79	malQ	3.24	1.74	1.3e-16	3.9e-15	9.4		llmg_0529	llmg_0529	-1.23	1.11	0.0053	0.019	-2.4		llmg_1128	llmg_1128	2.76	1.63	5.7e-11	1.8e-09	6.8										llmg_0937	trmD	-1.43	3.19	0.0021	0.018	-2.7
	llmg_0366	dppD	3.31	2.63	1.8e-22	7.1e-21	10		llmg_1846	cspB	-1.23	6.22	4.4e-15	9e-14	-2.3		llmg_2308	arcT	2.79	5.74	4.4e-75	7.4e-73	6.9										llmg_1452	llmg_1452	-1.43	3.94	0.0049	0.034	-2.7
	llmg_2445	llmg_2445	3.33	2.33	4.5e-24	2e-22	10		llmg_2395	llmg_2395	-1.22	1.88	0.00046	0.0023	-2.3		llmg_0674	tnp1297	3.11	4.06	0.0048	0.038	8.6										llmg_1465	murC2	-1.41	2.41	0.0019	0.017	-2.7
	llmg_0367	dppF	3.34	1.42	2e-14	5.2e-13	10.1		llmg_0911	glnB	-1.22	3.86	0.00061	0.0029	-2.3		llmg_0091	cysD	3.52	2.99	3.4e-24	2.6e-22	11.5										llmg_2515	llmg_2515	-1.4	4.96	7.3e-05	0.0014	-2.6
	llmg_0674	tnp1297	3.54	4.06	0.0017	0.014	11.6		llmg_2152	llmg_2152	-1.22	5.53	4.5e-11	6.2e-10	-2.3		llmg_0676	llmg_0676	3.55	3.72	0.0025	0.021	11.7										llmg_2063	trmH	-1.39	2.4	0.003	0.024	-2.6
	llmg_0365	dppC	3.77	1.21	1.6e-14	4.2e-13	13.6		llmg_0369	rheA	-1.22	6.97	1.5e-14	2.9e-13	-2.3		llmg_1570	fruR	3.56	3.57	3.2e-18	1.9e-16	11.8										llmg_0293	xynD	-1.38	3.27	0.00017	0.0027	-2.6
	llmg_1173	llmg_1173	3.79	3.05	3.2e-32	2e-30	13.8		llmg_1559	flpA	-1.21	2.24	0.001	0.0046	-2.3		llmg_2311	arcD1	4.23	7.35	3.5e-127	7.6e-125	18.7										llmg_0543	dfpA	-1.37	3.13	0.001	0.011	-2.6
	llmg_0566	serA	3.81	3.62	1.8e-37	1.3e-35	14		llmg_1544	nrdF	-1.21	5.74	2.6e-17	6.5e-16	-2.3		llmg_1979	gltP	4.3	3	6.6e-37	8.2e-35	19.7										llmg_2327	glpF3	-1.37	5.15	0.0012	0.012	-2.6
	llmg_0565	serC	3.94	3.2	1.6e-29	8.8e-28	15.4		llmg_0870	llmg_0870	-1.19	6.92	2.1e-16	4.7e-15	-2.3		llmg_2313	arcA	4.39	8.53	3.2e-104	5.7e-102	21										llmg_1136	mtsB	-1.36	2.67	0.0079	0.048	-2.6
	llmg_2544	llmg_2544	3.97	1.28	3.1e-11	6.8e-10	15.7		llmg_2362	rplO	-1.19	10.9	3.5e-05	0.00021	-2.3		llmg_0141	llmg_0141	4.44	5.65	1e-143	2.6e-141	21.6										llmg_2513	llmg_2513	-1.34	3.93	0.0013	0.013	-2.5
	llmg_1720	udp	4.01	3.41	9.7e-23	3.8e-21	16.2		llmg_2276	rplA	-1.18	9.64	2.4e-08	2.4e-07	-2.3		llmg_2310	arcC1	4.45	8.24	8.2e-105	1.6e-102	21.8										llmg_2269	cutC	-1.34	4.86	0.00014	0.0023	-2.5
	llmg_1874	glgC	4.12	1.3	2.1e-17	6.6e-16	17.4		llmg_0225	rfbX	-1.17	3.08	3.6e-05	0.00022	-2.2		llmg_2312	arcB	4.56	8.73	9.8e-110	2e-107	23.5										llmg_1878	nusB	-1.33	4.62	0.00085	0.0094	-2.5
	llmg_1719	pnuC1	4.13	3.74	1.1e-43	1.1e-41	17.5		llmg_1543	nrdE	-1.17	5.94	5.9e-16	1.3e-14	-2.2		llmg_2309	arcC2	4.57	8.22	3.4e-129	8.1e-127	23.8										llmg_1314	llmg_1314	-1.32	2.8	0.00071	0.0083	-2.5
	llmg_0641	llmg_0641	4.14	5.16	7e-45	7.2e-43	17.7		llmg_2561	glcU	-1.16	3.31	2e-05	0.00012	-2.2		llmg_1978	gltQ	4.8	3.95	4.5e-65	7.1e-63	28										llmg_2510	mutT	-1.31	3.69	0.0011	0.011	-2.5
	llmg_0676	llmg_0676	4.16	3.72	0.00055	0.0052	17.9		llmg_1809	dnaB	-1.16	3.86	4.1e-07	3.4e-06	-2.2		llmg_0138	argG	7.67	8.67	1.1e-220	3.9e-218	204.3										llmg_0385	ppiA	-1.3	3.26	0.0018	0.016	-2.5
	llmg_1292	hisH	4.34	1.85	6.1e-28	3.1e-26	20.2		llmg_2029	rplT	-1.16	9.88	1.2e-07	1e-06	-2.2		llmg_0535	gltS	8.83	6.89	2.8e-150	8e-148	455.6										llmg_1330	llmg_1330	-1.3	3.74	0.0016	0.015	-2.5
	llmg_0567	serB	4.43	3.25	2.5e-42	2.1e-40	21.6		llmg_1447	llmg_1447	-1.15	2.27	0.00074	0.0035	-2.2		llmg_0536	argE	9.3	6.98	0	0	631.5										llmg_2058	llmg_2058	-1.3	5.46	0.00051	0.0064	-2.5
	llmg_1291	hisA	4.49	1.9	9.4e-28	4.7e-26	22.4		llmg_1691	xseB	-1.15	3.26	0.00076	0.0036	-2.2		llmg_0139	argH	9.54	8.45	1.4e-287	6.4e-285	743										llmg_0378	llmg_0378	-1.28	2.67	0.0042	0.031	-2.4
	llmg_1296	hisG	4.52	3.2	8.9e-35	6.1e-33	22.9		llmg_2463	llmg_2463	-1.15	4.79	3.7e-08	3.6e-07	-2.2		llmg_1754	argF	10.41	5.86	8.7e-290	5e-287	1358										llmg_1817	llmg_1817	-1.28	2.97	0.0026	0.022	-2.4
	llmg_1288	hisK	4.56	1.84	1e-15	3e-14	23.6		llmg_1799	lrgB	-1.14	2.44	0.00057	0.0027	-2.2		llmg_1756	argD	10.61	4.87	2.3e-265	9.5e-263	1565.1										llmg_1591	llmg_1591	-1.28	3.04	0.0012	0.012	-2.4
	llmg_0947	cmhR	4.65	2.32	5.7e-24	2.5e-22	25		llmg_1671	rplS	-1.14	10.82	8e-06	5.5e-05	-2.2		llmg_1758	argC	10.77	5.33	5.3e-302	3.8e-299	1747.1										llmg_0016	llmg_0016	-1.28	4.32	0.0019	0.017	-2.4
	llmg_0329	llmg_0329	4.67	1.22	3.6e-21	1.3e-19	25.5		llmg_1863	cydB	-1.13	5.67	3.9e-12	6.1e-11	-2.2		llmg_1757	argJ	11.63	5.55	0	0	3160.9										llmg_2332	gltX	-1.28	5.08	0.00011	0.002	-2.4
	llmg_1289	hisI	4.68	1.63	8.8e-16	2.6e-14	25.6		llmg_0239	llmg_0239	-1.13	5.81	4e-11	5.6e-10	-2.2		llmg_1755	argB	11.7	5.84	0	0	3333.3										llmg_0455	trePP	-1.25	5.32	0.003	0.024	-2.4
	llmg_1294	hisB	4.87	1.31	2.2e-14	5.7e-13	29.2		llmg_0574	fld	-1.13	5.9	3.4e-14	6.4e-13	-2.2																		llmg_1762	fabG	-1.24	4.29	0.0018	0.016	-2.4
	llmg_0910	amtB	4.88	4.47	2.1e-55	2.5e-53	29.4		llmg_1540	llmg_1540	-1.12	2.57	0.00044	0.0022	-2.2																		llmg_0456	pgmB	-1.24	5.58	0.0027	0.022	-2.4
	llmg_1295	hisD	5.15	2.21	1.9e-33	1.2e-31	35.6		llmg_0778	mutS	-1.12	3.57	7.1e-06	4.9e-05	-2.2																		llmg_0589	llmg_0589	-1.24	6.79	0.00017	0.0027	-2.4
	llmg_1293	llmg_1293	5.19	2.03	4.9e-23	2e-21	36.6		llmg_0127	ptsI	-1.12	8.83	1.7e-09	1.9e-08	-2.2																		llmg_0126	ptsH	-1.23	9.01	0.00098	0.011	-2.4
	llmg_pseudo_09	dppP	5.22	1.69	2.6e-26	1.2e-24	37.2		llmg_0098	rpmG	-1.12	9.79	6.2e-07	5e-06	-2.2																		llmg_0512	recU	-1.22	2.53	0.0066	0.043	-2.3
	llmg_1297	hisZ	5.29	3.36	5.5e-20	1.9e-18	39.2		llmg_0855	llmg_0855	-1.11	1.94	0.00087	0.004	-2.2																		llmg_2165	acmB	-1.22	2.89	0.0038	0.028	-2.3
	llmg_0945	llmg_0945	5.32	2.66	3.5e-36	2.5e-34	39.9		llmg_2078	rpsO	-1.11	10.55	8.6e-06	5.8e-05	-2.2																		llmg_2152	llmg_2152	-1.22	3.56	0.0051	0.035	-2.3
	llmg_1290	hisF	5.33	2.01	1.6e-43	1.5e-41	40.1		llmg_1993	llmg_1993	-1.1	3.65	2.2e-05	0.00014	-2.1																		llmg_0204	rpmB	-1.22	8.64	0.0017	0.016	-2.3
	llmg_0911	glnB	5.38	3.86	1.4e-41	1.1e-39	41.7		llmg_0588	kupB	-1.1	4.76	6.1e-10	7.4e-09	-2.1																		llmg_0214	rgpD	-1.21	3.17	0.0021	0.018	-2.3
	llmg_1183	gltB	5.6	5.05	9e-154	2.3e-151	48.6		llmg_2372	rplX	-1.1	10.09	3.2e-06	2.3e-05	-2.1																		llmg_2059	llmg_2059	-1.21	3.6	0.0027	0.022	-2.3
	LLMGnc_152	LLMGnc_152	5.64	6.23	7.3e-114	1.2e-111	49.9		llmg_2371	rplE	-1.1	10.13	1.6e-06	1.2e-05	-2.2																		llmg_1357	llmg_1357	-1.2	3.27	0.0013	0.013	-2.3
	llmg_1184	gltD	5.69	5.82	2.5e-145	5.9e-143	51.6		llmg_0228	llmg_0228	-1.09	4.28	1.1e-06	8.2e-06	-2.1																		llmg_0170	llmg_0170	-1.2	4.02	0.0035	0.027	-2.3
	llmg_0636	citB	5.74	1.66	1.3e-29	6.9e-28	53.3		llmg_1631	gyrB	-1.09	5.53	7.1e-14	1.3e-12	-2.1																		llmg_1789	pmi	-1.2	4.56	0.00084	0.0093	-2.3
	llmg_0697	oppD	5.85	5.2	8.4e-171	3e-168	57.8		llmg_1787	fabH	-1.08	5.91	3e-14	5.7e-13	-2.1																		llmg_1088	gpo	-1.2	4.61	0.00046	0.0059	-2.3
	llmg_0698	oppF	5.96	5.2	5.1e-219	2.9e-216	62.4		llmg_2430	rpsB	-1.08	9.78	7.6e-06	5.3e-05	-2.1																		llmg_1490	mntH	-1.2	4.82	0.00078	0.0089	-2.3
	llmg_0372	asnB	6.11	5.08	2.1e-122	4e-120	69.1		llmg_2370	rpsN	-1.08	10.23	5.9e-05	0.00035	-2.1																		llmg_1334	folC	-1.19	2.54	0.0076	0.047	-2.3
	llmg_0699	oppB	6.15	6.67	1.3e-207	6e-205	71.1		llmg_0115	dtd	-1.07	1.21	0.0078	0.027	-2.1																		llmg_0583	lgt	-1.18	2.72	0.0055	0.037	-2.3
	llmg_1276	ilvA	6.18	3.58	9.6e-48	1e-45	72.3		llmg_1402	llmg_1402	-1.07	3.3	0.0026	0.011	-2.1																		llmg_2421	llmg_2421	-1.18	2.77	0.0036	0.027	-2.3
	llmg_0701	oppA	6.18	6.65	9.1e-260	8.6e-257	72.4		llmg_1864	cydA	-1.07	6.27	7.7e-14	1.4e-12	-2.1																		llmg_1919	llmg_1919	-1.18	5.46	0.00043	0.0057	-2.3
	llmg_0637	icd	6.19	1.79	2.1e-39	1.6e-37	73.1		llmg_1672	llmg_1672	-1.06	3.14	0.00019	0.001	-2.1																		llmg_0760	llmg_0760	-1.18	6.17	0.0044	0.032	-2.3
	llmg_0700	oppC	6.23	7.03	5.3e-237	3.8e-234	74.9		llmg_1811	trmB	-1.06	4.21	6.9e-07	5.5e-06	-2.1																		llmg_0926	queA	-1.17	2.83	0.0061	0.04	-2.2
	llmg_1280	ilvD	6.3	4.56	1.5e-94	2.3e-92	79.1		llmg_0236	nadD1	-1.05	4.34	1.4e-06	1.1e-05	-2.1																		llmg_1060	pdp	-1.17	3.12	0.0041	0.029	-2.2
	llmg_1279	ilvB	6.4	3.39	3.2e-77	4.1e-75	84.3		llmg_1812	llmg_1812	-1.05	6.45	9.7e-12	1.4e-10	-2.1																		llmg_2323	llmg_2323	-1.17	3.26	0.0019	0.017	-2.2
	llmg_0702	pepO	6.43	5.62	5.7e-277	1.6e-273	86.5		llmg_1124	llmg_1124	-1.04	2.23	0.001	0.0045	-2.1																		llmg_0514	llmg_0514	-1.16	4.24	0.0031	0.024	-2.2
	llmg_1277	ilvC	6.59	5.23	1.7e-158	4.9e-156	96.6		llmg_0934	hemH	-1.04	2.61	0.00041	0.002	-2.1																		llmg_1680	ftsL	-1.15	4.49	0.0013	0.013	-2.2
	llmg_0118	ctrA	6.67	7.72	1.7e-261	2.4e-258	102.1		llmg_2227	llmg_2227	-1.03	1.97	0.0022	0.009	-2																		llmg_0942	papL	-1.14	3.13	0.0051	0.035	-2.2
	llmg_1568	fruA	6.71	5.72	6.2e-169	2e-166	105.1		llmg_0876	llmg_0876	-1.03	5.33	4.1e-11	5.6e-10	-2																		llmg_1814	dnaC	-1.14	3.19	0.0026	0.022	-2.2
	llmg_1278	ilvH	6.92	4.73	1.9e-21	7.1e-20	120.9		llmg_2546	rplM	-1.03	10.62	7.7e-05	0.00045	-2																		llmg_0020	hpt	-1.14	3.46	0.0045	0.032	-2.2
	LLMGnc_054	LLMGnc_054	7.25	2.84	6.9e-23	2.8e-21	152.6		llmg_2557	rpsG	-1.03	11.72	0.0015	0.0064	-2																		llmg_1091	llmg_1091	-1.14	4.35	0.0039	0.029	-2.2
	llmg_1569	fruC	8.27	4.67	8.2e-205	3.3e-202	308.9		llmg_0002	dnaN	-1.02	4.49	2.5e-08	2.4e-07	-2																		llmg_2145	llmg_2145	-1.14	7.36	0.00039	0.0053	-2.2
	llmg_1570	fruR	9.09	3.57	2.7e-90	3.8e-88	545.5		llmg_2521	trmE	-1.02	5.34	3.3e-09	3.6e-08	-2																		llmg_0520	dnaG	-1.12	3.39	0.0046	0.032	-2.2
	llmg_0362	dppA	9.41	3.73	3.9e-97	6.1e-95	679.1		llmg_2464	llmg_2464	-1.01	4.35	1.2e-06	9.1e-06	-2																		llmg_1188	llmg_1188	-1.11	2.85	0.0069	0.044	-2.2
									llmg_2053	ileS	-1.01	5.25	2.4e-12	3.8e-11	-2																		llmg_0904	llmg_0904	-1.11	3.22	0.0037	0.027	-2.2
									llmg_1546	ftsE	-1.01	7.04	2.2e-11	3.1e-10	-2																		llmg_1977	llmg_1977	-1.09	2.92	0.0049	0.034	-2.1
									llmg_0296	rpsD	-1.01	8.83	7e-08	6.5e-07	-2																		llmg_2547	llmg_2547	-1.09	3.16	0.0043	0.031	-2.1
									llmg_0967	llmg_0967	-1	1.94	0.0076	0.026	-2																		llmg_2155	gmk	-1.09	5.23	0.0011	0.011	-2.1
									llmg_1520	llrE	-1	4.51	4.1e-08	3.9e-07	-2																		llmg_0960	llmg_0960	-1.08	4.01	0.0031	0.024	-2.1
									llmg_1261	llmg_1261	1.01	1.87	0.0062	0.022	2																		llmg_1774	llmg_1774	-1.08	8.65	0.0031	0.024	-2.1
									llmg_1108	llmg_1108	1.01	5.16	5.4e-07	4.4e-06	2																		llmg_2509	mreC	-1.07	3.03	0.0071	0.045	-2.1
									llmg_tRNA_14	llmg_tRNA_14	1.02	11.34	0.0018	0.0076	2																		llmg_0519	tig	-1.06	6.54	0.005	0.034	-2.1
									llmg_tRNA_47	llmg_tRNA_47	1.02	12	0.0044	0.016	2																		llmg_2359	adk	-1.05	3.99	0.0037	0.028	-2.1
									llmg_tRNA_52	llmg_tRNA_52	1.03	11.51	0.0068	0.024	2																		llmg_0834	ps340	-1.05	6.08	0.0016	0.015	-2.1
									llmg_0940	dapB	1.04	4.29	4.6e-06	3.3e-05	2.1																		llmg_0609	pabC	-1.04	3.4	0.0048	0.033	-2.1
									llmg_tRNA_58	llmg_tRNA_58	1.04	12.02	0.0031	0.012	2.1																		llmg_0192	llmg_0192	-1.04	3.49	0.0034	0.026	-2.1
									llmg_tRNA_19	llmg_tRNA_19	1.04	13	0.0032	0.013	2.1																		llmg_1779	accC	-1.04	4.04	0.0047	0.033	-2.1
									llmg_1317	llmg_1317	1.05	6.02	3.4e-12	5.2e-11	2.1																		llmg_2390	rpmG	-1.04	5.44	0.0054	0.036	-2.1
									llmg_2171	mntA	1.06	2.5	0.00028	0.0015	2.1																		llmg_1850	qor	-1.03	3.73	0.0054	0.037	-2
									llmg_1080	uspA2	1.06	5.88	3.4e-13	5.8e-12	2.1																		llmg_0540	oxaA2	-1.03	4.42	0.004	0.029	-2
									as-llmg_1347	as-llmg_1347	1.06	7.15	7.1e-09	7.5e-08	2.1																		llmg_0607	apt	-1.02	4.94	0.0035	0.027	-2
									llmg_tRNA_24	llmg_tRNA_24	1.06	14.28	0.0011	0.0047	2.1																		llmg_1759	llmg_1759	-1.02	5.72	0.0069	0.044	-2
									llmg_tRNA_42	llmg_tRNA_42	1.06	14.36	0.00099	0.0044	2.1																		llmg_0152	llmg_0152	-1.02	7.98	0.0015	0.015	-2
									llmg_0724	llmg_0724	1.07	3.21	0.0026	0.011	2.1																		llmg_1630	llmg_1630	-1.01	5.14	0.003	0.024	-2
									llmg_1742	llmg_1742	1.07	4.3	5.8e-07	4.7e-06	2.1																		llmg_2425	polA	1	3.2	0.0069	0.044	2
									llmg_2502	dnaJ	1.07	5.65	1.1e-08	1.1e-07	2.1																		llmg_1916	llmg_1916	1	6.83	0.0019	0.017	2
									llmg_1763	llmg_1763	1.07	7.2	1.1e-07	9.4e-07	2.1																		llmg_1951	atpB	1.01	6.26	0.0016	0.015	2
									llmg_tRNA_37	llmg_tRNA_37	1.07	8.88	0.00062	0.003	2.1																		llmg_0253	pgk	1.01	8.22	0.0022	0.019	2
									llmg_0441	celA	1.08	2.82	0.0011	0.0049	2.1																		llmg_1185	lysA	1.03	3.57	0.0058	0.039	2
									llmg_tRNA_29	llmg_tRNA_29	1.08	15.88	0.00085	0.0039	2.1																		llmg_0413	kinC	1.03	4.22	0.0049	0.034	2
									llmg_1032	trpD	1.09	1.43	0.01	0.034	2.1																		llmg_0021	ftsH	1.04	6.55	0.0024	0.02	2.1
									LLMGnc_154	LLMGnc_154	1.09	6.7	3e-12	4.7e-11	2.1																		llmg_1703	llmg_1703	1.06	2.91	0.0064	0.042	2.1
									llmg_1871	glgP	1.1	4.43	8.3e-08	7.6e-07	2.1																		llmg_1477	glyS	1.08	3.32	0.0029	0.023	2.1
									llmg_0481	llmg_0481	1.11	5.02	8.3e-12	1.2e-10	2.2																		llmg_2158	llmg_2158	1.08	5.94	0.002	0.018	2.1
									llmg_1183	gltB	1.11	5.05	1.6e-09	1.9e-08	2.2																		llmg_2284	frr	1.08	6.07	0.0018	0.016	2.1
									llmg_1347	llmg_1347	1.12	3.79	2.6e-05	0.00016	2.2																		llmg_2029	rplT	1.08	8.45	0.0015	0.014	2.1
									llmg_1371	matR	1.13	2.34	0.00067	0.0032	2.2																		llmg_2217	hisS	1.1	3.96	0.002	0.017	2.1
									llmg_0439	llmg_0439	1.13	5.48	3.2e-11	4.5e-10	2.2																		llmg_pseudo_77	llmg_pseudo_77	1.11	4.47	0.002	0.017	2.2
									llmg_0387	llmg_0387	1.14	1.67	0.0019	0.0079	2.2																		llmg_2214	llmg_2214	1.12	4.93	0.00086	0.0094	2.2
									llmg_2245	llmg_2245	1.14	2.93	0.00039	0.0019	2.2																		llmg_0414	llrC	1.12	7.05	0.0014	0.014	2.2
									llmg_1661	hslB	1.14	4.55	9.5e-08	8.5e-07	2.2																		llmg_2050	tufA	1.13	11.08	0.0076	0.046	2.2
									llmg_2481	llmg_2481	1.15	1.45	0.012	0.039	2.2																		llmg_1119	pyk	1.15	8.34	0.00064	0.0076	2.2
									llmg_0200	feoA	1.15	3.02	0.0002	0.0011	2.2																		llmg_2383	rplC	1.15	9.59	0.004	0.029	2.2
									llmg_1096	llmg_1096	1.15	3.49	2.9e-05	0.00018	2.2																		llmg_1353	llmg_1353	1.16	4.81	0.0011	0.011	2.2
									llmg_0985	llmg_0985	1.16	2.07	0.00088	0.004	2.2																		llmg_0124	secA	1.16	5.59	0.00055	0.0067	2.2
									llmg_1094	llmg_1094	1.16	3.82	1.2e-06	8.9e-06	2.2																		llmg_0389	lysS	1.16	6	0.00066	0.0077	2.2
									llmg_0482	llmg_0482	1.16	4.29	1.2e-08	1.2e-07	2.2																		llmg_1588	trxB1	1.17	6.99	0.00044	0.0058	2.2
									llmg_0698	oppF	1.16	5.2	1.3e-12	2.1e-11	2.2																		llmg_2388	nusG	1.18	5.34	0.00046	0.0059	2.3
									LLMGnc_083	LLMGnc_083	1.17	5.78	1.3e-16	3e-15	2.2																		llmg_2364	rpsE	1.18	9.79	0.0016	0.015	2.3
									llmg_1089	carB	1.17	7.95	6.1e-14	1.1e-12	2.2																		llmg_1556	llmg_1556	1.19	3.85	0.00091	0.0098	2.3
									llmg_2331	llmg_2331	1.18	2.1	0.00018	0.00098	2.3																		llmg_1475	llmg_1475	1.19	5.12	0.0031	0.024	2.3
									llmg_0452	treR	1.18	3.42	1.1e-05	7.1e-05	2.3																		llmg_0438	ptcA	1.19	8.33	0.00061	0.0073	2.3
									llmg_0438	ptcA	1.18	9.32	8.7e-09	9.1e-08	2.3																		LLMGnc_148	LLMGnc_148	1.2	4.86	0.0008	0.009	2.3
									LLMGnc_047	LLMGnc_047	1.19	2.61	0.00015	0.0008	2.3																		llmg_0699	oppB	1.21	3.35	0.0014	0.013	2.3
									llmg_0158	glgB	1.19	2.8	7.6e-05	0.00044	2.3																		llmg_0774	pepQ	1.21	5.19	0.00026	0.0038	2.3
									llmg_1095	llmg_1095	1.2	5.9	3.3e-15	6.8e-14	2.3																		llmg_2473	rpsR	1.21	10.78	0.0052	0.035	2.3
									llmg_1903	llmg_1903	1.21	1.08	0.011	0.036	2.3																		llmg_1451	gyrA	1.22	5.55	0.00058	0.0071	2.3
									llmg_1051	llmg_1051	1.21	2.95	0.00023	0.0012	2.3																		llmg_1948	atpA	1.22	7.73	0.00023	0.0034	2.3
									llmg_tRNA_04	llmg_tRNA_04	1.24	15.64	0.0001	0.00057	2.4																		llmg_1792	infB	1.23	5.77	0.00032	0.0045	2.3
									LLMGnc_120	LLMGnc_120	1.25	2.71	0.0033	0.013	2.4																		llmg_2339	llmg_2339	1.24	2.94	0.004	0.029	2.4
									llmg_2562	llmg_2562	1.26	3.28	1e-05	7e-05	2.4																		llmg_1942	glnP	1.24	4.66	0.00065	0.0077	2.4
									llmg_0185	llmg_0185	1.26	3.8	1.3e-07	1.1e-06	2.4																		llmg_1982	rpoB	1.24	6.45	0.00025	0.0036	2.4
									llmg_2164	llmg_2164	1.26	4.1	5.8e-09	6.2e-08	2.4																		llmg_1339	engB	1.25	3.74	0.0016	0.015	2.4
									llmg_2325	llmg_2325	1.27	2.92	1.5e-05	9.7e-05	2.4																		llmg_2195	pheT	1.25	3.88	0.00049	0.0062	2.4
									llmg_1723	llmg_1723	1.27	3.56	8.9e-07	7e-06	2.4																		llmg_0894	carA	1.25	6.21	0.0014	0.014	2.4
									LLMGnc_075	LLMGnc_075	1.28	2.57	0.0009	0.0041	2.4																		llmg_2558	rpsL	1.25	8.89	0.0031	0.025	2.4
									LLMGnc_153	LLMGnc_153	1.3	4.69	1.1e-06	8.5e-06	2.5																		llmg_0207	rmlC	1.26	5.06	0.00018	0.0028	2.4
									llmg_tRNA_15	llmg_tRNA_15	1.3	9.93	3e-07	2.5e-06	2.5																		llmg_1120	ldh	1.26	7.97	0.00018	0.0027	2.4
									llmg_2143	llmg_2143	1.31	7.51	2.1e-18	5.7e-17	2.5																		llmg_1208	rplL	1.26	9.04	0.0011	0.011	2.4
									llmg_0365	dppC	1.32	1.21	0.0039	0.015	2.5																		llmg_2366	rplF	1.27	9.43	0.0012	0.012	2.4
									llmg_1580	llmg_1580	1.32	4.23	4.9e-09	5.3e-08	2.5																		llmg_0002	dnaN	1.28	3.62	0.00057	0.007	2.4
									llmg_1293	llmg_1293	1.33	2.03	0.0042	0.016	2.5																		llmg_2069	pepC	1.28	5.08	0.00053	0.0066	2.4
									llmg_0189	llmg_0189	1.33	3.38	3.4e-06	2.4e-05	2.5																		llmg_1706	pepV	1.28	5.88	0.00018	0.0028	2.4
									LLMGnc_179	LLMGnc_179	1.34	1.89	0.016	0.049	2.5																		llmg_1994	pepT	1.28	5.88	8.6e-05	0.0016	2.4
									llmg_1508	pyrC	1.34	7.61	2.1e-13	3.6e-12	2.5																		llmg_2545	rpsI	1.28	9.42	0.00033	0.0046	2.4
									llmg_0891	pyrP	1.34	8.21	4e-17	9.7e-16	2.5																		llmg_2412	proS	1.31	4	0.00022	0.0033	2.5
									llmg_2109	llmg_2109	1.35	1.37	0.00064	0.0031	2.6																		llmg_0175	gatA	1.31	4.74	0.00019	0.003	2.5
									llmg_1849	metE2	1.36	2.23	1.8e-05	0.00012	2.6																		llmg_2314	argS	1.31	5.53	0.00014	0.0023	2.5
									llmg_1050	llmg_1050	1.36	6.03	1.9e-15	3.9e-14	2.6																		llmg_1943	glnQ	1.35	5.75	0.0002	0.0031	2.5
									llmg_2176	upp	1.36	6.81	1.4e-14	2.8e-13	2.6																		llmg_0074	pdhA	1.35	8.62	6.7e-05	0.0013	2.6
									llmg_1093	llmg_1093	1.37	1.93	4.6e-05	0.00027	2.6																		llmg_2329	llmg_2329	1.36	5.74	4.9e-05	0.00098	2.6
									llmg_2281	pmsR	1.37	3.02	5.6e-06	4e-05	2.6																		llmg_0127	ptsI	1.36	7.69	2.6e-05	0.00057	2.6
									llmg_2427	comX	1.37	3.53	2e-05	0.00013	2.6																		llmg_0298	llmg_0298	1.37	4.09	0.00028	0.0039	2.6
									llmg_2548	llmg_2548	1.37	4.56	2.7e-13	4.7e-12	2.6																		llmg_1516	glmS	1.38	5.94	2.8e-05	0.0006	2.6
									llmg_0184	llmg_0184	1.37	5.77	1e-16	2.4e-15	2.6																		llmg_2365	rplR	1.38	9.17	0.00013	0.0021	2.6
									llmg_2146	llmg_2146	1.38	7.33	1.4e-19	4.5e-18	2.6																		llmg_1794	llmg_1794	1.39	5.6	0.0029	0.023	2.6
									llmg_2233	galE	1.39	5.67	2.4e-21	8.7e-20	2.6																		llmg_1351	telB	1.4	5.69	2.7e-05	0.00059	2.6
									llmg_2510	mutT	1.39	5.73	4.3e-19	1.3e-17	2.6																		llmg_2310	arcC1	1.42	8.12	0.0012	0.012	2.7
									llmg_2163	llmg_2163	1.39	6.06	3.2e-21	1.1e-19	2.6																		llmg_2292	typA	1.43	5.93	2.5e-05	0.00057	2.7
									llmg_1440	llmg_1440	1.4	1.89	8.8e-05	0.00051	2.6																		llmg_2160	metK	1.43	7.26	6.3e-06	0.00018	2.7
									llmg_1090	llmg_1090	1.4	3.44	9.2e-08	8.3e-07	2.6																		llmg_1906	alaS	1.44	4.27	4.2e-05	0.00086	2.7
									llmg_1905	llmg_1905	1.41	1.01	0.0028	0.011	2.7																		llmg_1350	telC	1.44	5.98	2.6e-05	0.00057	2.7
									llmg_1107	pyrF	1.42	6.47	3.5e-19	1.1e-17	2.7																		llmg_0296	rpsD	1.45	7.31	5.1e-06	0.00015	2.7
									llmg_1181	ilvE	1.44	5.66	8.1e-21	2.8e-19	2.7																		llmg_2196	pheS	1.46	2.62	0.0014	0.014	2.7
									LLMGnc_060	LLMGnc_060	1.48	2.75	0.0012	0.0053	2.8																		llmg_1470	nadE	1.48	5.67	9.2e-06	0.00025	2.8
									LLMGnc_004	LLMGnc_004	1.48	16.11	7.4e-07	5.9e-06	2.8																		llmg_0727	ptnD	1.49	9.98	0.00045	0.0059	2.8
									LLMGnc_077	LLMGnc_077	1.49	1.85	5.9e-05	0.00035	2.8																		llmg_2300	llmg_2300	1.5	4.27	0.0015	0.015	2.8
									llmg_0497	llmg_0497	1.49	2.05	8e-06	5.5e-05	2.8																		llmg_0518	llmg_0518	1.52	3.13	0.00026	0.0037	2.9
									llmg_0362	dppA	1.49	3.73	0.00059	0.0028	2.8																		llmg_2312	arcB	1.52	9.26	0.00083	0.0092	2.9
									LLMGnc_059	LLMGnc_059	1.49	14.94	0.00019	0.00099	2.8																		llmg_1557	llmg_1557	1.53	3.12	0.00043	0.0057	2.9
									llmg_1641	butA	1.5	5.59	6.7e-20	2.2e-18	2.8																		llmg_0941	llmg_0941	1.53	3.41	5.9e-05	0.0012	2.9
									llmg_tRNA_57	llmg_tRNA_57	1.5	14.94	0.00027	0.0014	2.8																		llmg_1793	llmg_1793	1.55	4.38	0.00016	0.0025	2.9
									llmg_0075	lplL	1.51	8.76	4.2e-19	1.3e-17	2.8																		llmg_1184	gltD	1.56	5.05	1.5e-05	0.00037	3
									llmg_1092	llmg_1092	1.55	2.75	1.2e-06	9.2e-06	2.9																		llmg_0977	purF	1.56	5.49	0.00034	0.0047	2.9
									llmg_2324	llmg_2324	1.57	1.59	0.00026	0.0014	3																		llmg_2169	thrS	1.57	4.91	5.1e-06	0.00015	3
									llmg_0410	groES	1.57	9	1.1e-11	1.6e-10	3																		llmg_0435	hexR	1.58	4.09	4.8e-05	0.00096	3
									llmg_tRNA_38	llmg_tRNA_38	1.6	4.81	2.4e-06	1.8e-05	3																		llmg_2430	rpsB	1.59	8.19	1.9e-06	7.2e-05	3
									llmg_2418	llmg_2418	1.63	1.54	9.6e-05	0.00054	3.1																		llmg_1478	glyQ	1.6	3.67	8.2e-06	0.00022	3
									llmg_0566	serA	1.66	3.62	1.8e-09	2.1e-08	3.2																		llmg_1796	nusA	1.6	4.92	2.3e-06	8.3e-05	3
									llmg_1874	glgC	1.68	1.3	0.00018	0.00096	3.2																		llmg_0144	llmg_0144	1.6	6.53	6.6e-06	0.00019	3
									llmg_0230	guaB	1.68	7.37	2.3e-20	7.5e-19	3.2																		llmg_0007	ychF	1.61	4.87	1.1e-05	0.0003	3
									llmg_2423	llmg_2423	1.71	2.39	5.4e-08	5.1e-07	3.3																		llmg_0890	pyrR	1.61	6.69	0.0016	0.015	3.1
									llmg_0567	serB	1.71	3.25	6.3e-09	6.7e-08	3.3																		llmg_0138	argG	1.62	6.23	4e-06	0.00013	3.1
									llmg_1173	llmg_1173	1.73	3.05	7.7e-09	8.1e-08	3.3																		llmg_0309	gcp	1.65	4.77	1.6e-06	6.4e-05	3.1
									llmg_1155	llmg_1155	1.76	1.69	1.5e-06	1.1e-05	3.4																		llmg_tRNA_10	llmg_tRNA_10	1.65	13.19	0.0029	0.023	3.1
									llmg_1642	butB	1.77	5.95	2.3e-32	1.7e-30	3.4																		llmg_2455	valS	1.67	4.42	4.9e-06	0.00015	3.2
									llmg_pseudo_69	llmg_pseudo_69	1.78	3.03	1.9e-09	2.1e-08	3.4																		llmg_0176	gatB	1.67	6.05	2.7e-07	1.5e-05	3.2
									llmg_2211	llmg_2211	1.81	5.74	2.5e-23	9.8e-22	3.5																		llmg_0066	araT	1.68	4.2	7.3e-06	0.0002	3.2
									llmg_1106	pyrDB	1.82	5.94	5.4e-25	2.5e-23	3.5																		llmg_2017	asnC	1.71	5.26	4.9e-07	2.4e-05	3.3
									LLMGnc_168	LLMGnc_168	1.84	2.48	4.3e-08	4.2e-07	3.6																		llmg_2308	arcT	1.72	6.32	1.3e-06	5.2e-05	3.3
									llmg_2547	llmg_2547	1.85	4.25	1.5e-18	4.2e-17	3.6																		llmg_2030	rpmI	1.72	8.56	6.5e-05	0.0012	3.3
									llmg_2145	llmg_2145	1.85	5.14	1.6e-19	4.9e-18	3.6																		llmg_1734	noxB	1.74	5.79	3.3e-07	1.8e-05	3.3
									llmg_1630	llmg_1630	1.85	5.15	3.1e-24	1.3e-22	3.6																		llmg_2484	glnA	1.74	6.52	3.7e-05	0.00077	3.3
									LLMGnc_072	LLMGnc_072	1.85	6.55	1.8e-21	6.7e-20	3.6																		llmg_0209	rmlB	1.8	6.4	1.2e-07	8.8e-06	3.5
									llmg_1509	pyrE	1.86	6.82	3.3e-30	2.2e-28	3.6																		LLMGnc_171	LLMGnc_171	1.81	2.05	0.0029	0.024	3.5
									llmg_0616	yfiA	1.86	9.09	3.9e-24	1.6e-22	3.6																		llmg_0536	argE	1.81	4.41	0.00098	0.011	3.5
									llmg_2144	llmg_2144	1.87	5.94	8.5e-22	3.2e-20	3.7																		llmg_2557	rpsG	1.82	9.79	1.3e-05	0.00034	3.5
									llmg_1574	dnaK	1.89	7.26	8.3e-29	5.1e-27	3.7																		llmg_2460	llmg_2460	1.83	1.82	0.0036	0.027	3.6
									LLMGnc_080	LLMGnc_080	1.92	2.43	8.2e-06	5.6e-05	3.8																		llmg_0145	rpmH	1.84	10.66	2.9e-06	0.0001	3.6
									llmg_1776	metC	1.92	4.47	1.3e-17	3.3e-16	3.8																		llmg_1671	rplS	1.85	9.59	3.7e-06	0.00012	3.6
									llmg_0890	pyrR	1.92	8.83	2.2e-23	9e-22	3.8																		llmg_0465	llmg_0465	1.86	3.24	2.5e-05	0.00057	3.6
									llmg_1091	llmg_1091	1.93	2.75	6.1e-06	4.3e-05	3.8																		llmg_1183	gltB	1.86	3.39	1.3e-06	5.4e-05	3.6
									llmg_1105	pyrK	1.93	5.81	2.1e-30	1.4e-28	3.8																		llmg_0467	pyrG	1.87	5.5	1.5e-07	1e-05	3.7
									llmg_0291	dapD	1.93	6.69	2.8e-26	1.4e-24	3.8																		llmg_2291	llmg_2291	1.89	6.23	3.5e-07	1.9e-05	3.7
									LLMGnc_172	ArgX	1.97	2.89	5.7e-11	7.7e-10	3.9																		llmg_2458	llmg_2458	1.9	3.12	5.5e-06	0.00016	3.7
									llmg_tRNA_10	llmg_tRNA_10	1.98	11.48	9.1e-07	7.1e-06	4																		llmg_0210	rmlD	1.9	6.9	5.1e-09	6.9e-07	3.7
									llmg_0411	groEL	1.99	6.99	1.3e-38	1e-36	4																		llmg_0701	oppA	1.91	6.56	7.8e-09	1e-06	3.8
									llmg_1584	llmg_1584	2.03	2.27	3.1e-09	3.5e-08	4.1																		llmg_1825	llmg_1825	1.92	3.3	2.5e-07	1.5e-05	3.8
									llmg_1467	llmg_1467	2.03	2.99	9.5e-12	1.4e-10	4.1																		llmg_2216	llmg_2216	1.93	5.08	2.4e-07	1.5e-05	3.8
									llmg_0697	oppD	2.03	5.2	7.5e-29	4.7e-27	4.1																		llmg_0230	guaB	1.97	6.28	4.9e-06	0.00015	3.9
									llmg_0751	arb	2.04	5.76	8.1e-46	7.6e-44	4.1																		llmg_0876	llmg_0876	1.98	5.38	2.1e-08	2.2e-06	4
									llmg_1585	llmg_1585	2.05	2.87	3.8e-09	4.2e-08	4.1																		llmg_0302	llmg_0302	1.99	5.37	2.8e-09	4.1e-07	4
									llmg_0183	llmg_0183	2.05	4.35	1.5e-24	6.5e-23	4.1																		llmg_1441	frdC	2.02	3.6	2e-07	1.3e-05	4
									llmg_1159	llmg_1159	2.06	3.28	5.5e-09	5.9e-08	4.2																		llmg_2311	arcD1	2.04	6.52	1.5e-07	1e-05	4.1
									llmg_2286	llmg_2286	2.06	4.21	1.2e-15	2.7e-14	4.2																		llmg_0446	msmK	2.07	6.65	5e-09	6.9e-07	4.2
									llmg_0096	llmg_0096	2.07	2.23	6.8e-10	8.1e-09	4.2																		llmg_0343	llmg_0343	2.1	2.36	3.5e-05	0.00073	4.3
									llmg_1586	vacB1	2.08	2.82	8e-13	1.3e-11	4.2																		llmg_0728	ptnC	2.1	9.18	1.2e-08	1.4e-06	4.3
									llmg_tRNA_39	llmg_tRNA_39	2.1	6.13	5e-13	8.3e-12	4.3																		llmg_0118	ctrA	2.14	3.66	1.3e-07	9.2e-06	4.4
									llmg_2234	galT	2.13	2.38	1.3e-09	1.5e-08	4.4																		llmg_1352	telA	2.14	5.31	2.1e-09	3.3e-07	4.4
									llmg_0354	llmg_0354	2.14	1.69	3.8e-06	2.7e-05	4.4																		llmg_2487	ruvB	2.18	3.57	5.9e-08	5e-06	4.5
									llmg_1158	llmg_1158	2.14	2.19	1.9e-07	1.6e-06	4.4																		llmg_2448	pgi	2.23	7.55	7.6e-12	3.1e-09	4.7
									llmg_0945	llmg_0945	2.15	2.66	1.1e-08	1.2e-07	4.5																		llmg_2313	arcA	2.26	8.63	5.5e-10	1.2e-07	4.8
									llmg_0440	ptcC	2.17	4.72	7.3e-27	3.7e-25	4.5																		llmg_1280	ilvD	2.35	1.33	0.0037	0.027	5.1
									llmg_0097	llmg_0097	2.19	1.88	6.3e-09	6.7e-08	4.6																		llmg_2556	fusA	2.35	8.62	1.9e-11	6e-09	5.1
									llmg_1775	cysK	2.19	4.95	1.7e-31	1.1e-29	4.6																		llmg_0700	oppC	2.42	4.84	1.8e-11	6e-09	5.4
									llmg_0299	add	2.2	3.77	1.5e-15	3.2e-14	4.6																		llmg_1756	argD	2.74	2.46	1.5e-05	0.00038	6.7
									llmg_1575	grpE	2.21	6.12	8.5e-39	7.1e-37	4.6																		llmg_1331	thrB	2.8	3.37	1.1e-09	2.2e-07	6.9
									llmg_pseudo_54	llmg_pseudo_54	2.22	1.96	3.1e-11	4.4e-10	4.7																		llmg_1277	ilvC	2.82	2	2.1e-06	7.9e-05	7.1
									llmg_1576	hrcA	2.22	4.65	1.4e-23	5.6e-22	4.6																		llmg_2237	galP	2.89	4.12	5.2e-11	1.5e-08	7.4
									llmg_2200	chb	2.25	4.33	1.6e-17	4e-16	4.8																		llmg_1755	argB	3.03	4.18	9e-05	0.0016	8.1
									llmg_0952	pyrDA	2.27	4.83	2.3e-26	1.1e-24	4.8																		llmg_0632	rpmG	3.19	1.86	0.0027	0.022	9.1
									llmg_0300	llmg_0300	2.31	1.06	4.6e-06	3.3e-05	4.9																		llmg_0372	asnB	3.4	3.16	1.1e-15	1.1e-12	10.5
									llmg_1171	llmg_1171	2.33	2.6	7.3e-14	1.3e-12	5																		llmg_0139	argH	3.46	7.32	4.3e-16	6.1e-13	11
									llmg_0091	cysD	2.34	2.99	2.1e-12	3.4e-11	5																		llmg_0091	cysD	4.16	1.8	7.8e-10	1.6e-07	17.9
									llmg_2235	galK	2.35	4.13	2.7e-17	6.8e-16	5.1																		llmg_1754	argF	4.85	5.55	8.7e-09	1.1e-06	28.8
									llmg_0836	ps342	2.37	1.14	8.9e-08	8e-07	5.2
									llmg_0947	cmhR	2.37	2.32	2e-08	2e-07	5.2
									llmg_0839	ps345	2.39	1.41	3.3e-06	2.4e-05	5.2
									llmg_1127	llmg_1127	2.39	1.55	1.3e-09	1.5e-08	5.3
									llmg_1172	rdrB	2.39	1.63	7.5e-11	9.8e-10	5.2
									llmg_1820	thrA	2.39	4.44	6.6e-22	2.5e-20	5.2
									llmg_0141	llmg_0141	2.4	5.65	9e-51	9.5e-49	5.3
									llmg_1990	llmg_1990	2.47	3.2	8.7e-11	1.1e-09	5.6
									llmg_0838	ps344	2.49	1.43	1.1e-07	1e-06	5.6
									llmg_1507	llmg_1507	2.49	1.76	1.3e-11	1.9e-10	5.6
									LLMGnc_015	LLMGnc_015	2.5	2.93	2.1e-12	3.3e-11	5.7
									llmg_2199	chiC	2.52	3.89	1.1e-24	5.1e-23	5.7
									llmg_0835	ps341	2.53	2.51	7e-15	1.4e-13	5.8
									llmg_0147	llmg_0147	2.55	1.93	6.4e-12	9.8e-11	5.8
									llmg_0784	rbsR	2.61	1.39	1.2e-09	1.5e-08	6.1
									llmg_1468	llmg_1468	2.62	2.54	2.4e-15	5e-14	6.1
									llmg_1979	gltP	2.63	3	1.1e-16	2.5e-15	6.2
									llmg_2308	arcT	2.63	5.74	1.1e-67	1.4e-65	6.2
									llmg_2236	galM	2.68	3.14	4.4e-18	1.2e-16	6.4
									llmg_1991	adhA	2.68	4.59	5.6e-33	4.2e-31	6.4
									llmg_0254	hadL	2.75	3.86	5.1e-21	1.8e-19	6.7
									llmg_1978	gltQ	2.84	3.95	8.8e-28	4.9e-26	7.2
									llmg_1205	llmg_1205	2.91	2.27	3.7e-14	6.9e-13	7.5
									llmg_2310	arcC1	2.91	8.24	1.7e-52	1.8e-50	7.5
									llmg_0565	serC	2.98	3.2	7.1e-19	2.1e-17	7.9
									llmg_1097	glpF2	2.98	4.23	1.2e-36	9.1e-35	7.9
									llmg_0372	asnB	3.07	5.08	4.2e-41	3.6e-39	8.4
									llmg_1098	glpD	3.1	3.61	1e-28	6.1e-27	8.6
									llmg_pseudo_79	malQ	3.11	1.74	1.6e-15	3.3e-14	8.6
									llmg_1128	llmg_1128	3.18	1.63	1.1e-13	1.9e-12	9
									llmg_2311	arcD1	3.25	7.35	4.8e-83	6.9e-81	9.5
									llmg_2309	arcC2	3.28	8.22	1.7e-75	2.2e-73	9.7
									llmg_1099	glpK	3.52	3.93	1.1e-42	9.9e-41	11.5
									llmg_0430	cstA	3.56	4	1.9e-48	1.9e-46	11.8
									llmg_0488	llmg_0488	3.61	2.65	2.7e-27	1.5e-25	12.2
									llmg_0837	ps343	3.72	1.47	2.9e-15	5.9e-14	13.1
									llmg_0187	celB	3.72	1.49	1.1e-18	3.1e-17	13.2
									llmg_0398	llmg_0398	3.73	1.74	2.1e-19	6.6e-18	13.2
									llmg_2237	galP	3.79	4.62	1.8e-80	2.4e-78	13.8
									llmg_2313	arcA	3.82	8.53	1.8e-83	2.7e-81	14.1
									llmg_2312	arcB	3.87	8.73	8.2e-85	1.3e-82	14.6
									llmg_0487	llmg_0487	4.11	1.47	1.8e-20	6.2e-19	17.2
									llmg_1568	fruA	4.43	5.72	3.3e-90	5.8e-88	21.5
									llmg_0024	mtlF	5.12	7.16	5.8e-99	1.2e-96	34.7
									llmg_0023	mtlR	5.3	6.31	4.1e-160	1.1e-157	39.5
									llmg_0022	mtlA	5.67	7.78	1.1e-126	2.4e-124	51
									llmg_0138	argG	6.18	8.67	7.6e-164	2.1e-161	72.5
									llmg_1569	fruC	6.3	4.67	3.7e-135	8.8e-133	78.8
									llmg_0535	gltS	6.45	6.89	4.1e-98	7.7e-96	87.6
									llmg_0536	argE	6.87	6.98	1.4e-270	1.3e-267	116.8
									llmg_1570	fruR	7.02	3.57	3.1e-61	3.6e-59	130.1
									llmg_0139	argH	7.91	8.45	5.3e-225	2.5e-222	241
									llmg_0025	mtlD	7.98	6.19	4.5e-218	1.6e-215	252.2
									llmg_1756	argD	8.58	4.87	5e-187	1.6e-184	381.4
									llmg_1754	argF	8.67	5.86	7.1e-221	2.9e-218	406.3
									llmg_1755	argB	9.82	5.84	1.8e-307	5.1e-304	903.6
									llmg_1758	argC	10.05	5.33	5.9e-270	4.2e-267	1057.7
									llmg_1757	argJ	10.28	5.55	9.4e-278	1.3e-274	1241.9
